# Supplementary material for: Moringin Pretreatment Inhibits the Expression of Genes Involved in Mitophagy in the Stem Cell of the Human Periodontal Ligament
Source: Molecules. 2019 Sep 4;24(18):3217. doi: 10.3390/molecules24183217 (PMC6767209; doi:10.3390/molecules24183217)
Supplement: Supplementary file 1 [file molecules-24-03217-s001.zip]

Archive with 1 entries (1 files):
- S1.xls
