# Supplementary material for: Moringin Pretreatment Inhibits the Expression of Genes Involved in Mitophagy in the Stem Cell of the Human Periodontal Ligament
Source: Molecules. 2019 Sep 4;24(18):3217. doi: 10.3390/molecules24183217 (PMC6767209; doi:10.3390/molecules24183217)
Supplement: Supplementary file 1 [file molecules-24-03217-s001.zip › S1.xls]

## Sheet: Foglio1
gene	hPDLSCs-CTR	hPDLSCs-MOR	log2(fold_change)	test_stat	p_value	q_value	significant
C1orf53	1e-05	3.25033	18.3102	-nan	5e-05	0.000211183	yes
CDCA3	1e-05	5.47212	19.0617	-nan	5e-05	0.000211183	yes
GINS2	1e-05	3.44115	18.3925	-nan	5e-05	0.000211183	yes
HIST1H3F	1e-05	15.1131	20.5274	-nan	5e-05	0.000211183	yes
HIST2H3A	1e-05	14.5689	20.4745	-nan	5e-05	0.000211183	yes
HIST2H3C	1e-05	26.9525	21.362	-nan	5e-05	0.000211183	yes
HIST2H4B	1e-05	3.40353	18.3767	-nan	0.0102	0.0241899	yes
MT1A	1e-05	3.40353	18.3767	-nan	0.0102	0.0241899	yes
OIP5	1e-05	3.4726	18.4057	-nan	5e-05	0.000211183	yes
PKMYT1	1e-05	4.03361	18.6217	-nan	0.0239	0.0497826	yes
SPC25	1e-05	5.49492	19.0677	-nan	5e-05	0.000211183	yes
ZBTB16	1e-05	10.2043	19.9607	-nan	5e-05	0.000211183	yes
C21orf140	2.76127	1e-05	-18.075	-nan	5e-05	0.000211183	yes
HIGD1C	2.78216	1e-05	-18.0858	-nan	0.0078	0.0191903	yes
PAGE2	12.3207	1e-05	-20.2327	-nan	5e-05	0.000211183	yes
SNORA1	504.608	1e-05	-25.5887	-nan	0.0078	0.0191903	yes
SNORA32	509.72	1e-05	-25.6032	-nan	0.0078	0.0191903	yes
SNORD104	24477	1e-05	-31.1888	-nan	0.01205	0.0278687	yes
SNORD114-22	48236.2	1e-05	-32.1675	-nan	0.01185	0.0274896	yes
SNORD116-15	35370.8	1e-05	-31.7199	-nan	5e-05	0.000211183	yes
SNORD116-23	14148.3	1e-05	-30.398	-nan	0.0078	0.0191903	yes
TEX29	2.96397	1e-05	-18.1772	-nan	5e-05	0.000211183	yes
KRT14	0.182432	7.83397	5.42431	2.84051	0.0167	0.0368335	yes
MXD3	0.207176	6.47832	4.96669	2.44485	0.0135	0.0307476	yes
CDCA8	0.478192	14.8658	4.95827	6.00096	5e-05	0.000211183	yes
ESCO2	0.165641	4.70634	4.82847	3.84386	0.0167	0.0368335	yes
HIST1H2AJ	22.2362	614.129	4.78756	14.9717	5e-05	0.000211183	yes
CDCA5	0.110128	3.03214	4.78308	2.49607	0.0167	0.0368335	yes
ANGPTL5	0.120715	3.2189	4.73689	2.47342	0.023	0.0481714	yes
HIST1H2AL	35.3707	914.169	4.69183	19.8101	5e-05	0.000211183	yes
HMMR	0.288947	7.2941	4.65785	3.97872	5e-05	0.000211183	yes
HIST1H2BM	30.233	754.698	4.6417	17.0954	5e-05	0.000211183	yes
HIST1H3B	26.3303	638.134	4.59906	16.5947	5e-05	0.000211183	yes
HIST1H3G	12.9183	312.852	4.598	11.6847	5e-05	0.000211183	yes
CKAP2L	0.344026	8.29368	4.59142	6.61743	5e-05	0.000211183	yes
HIST1H1B	8.02664	192.891	4.58685	13.5083	5e-05	0.000211183	yes
HIST1H2BL	23.0884	549.66	4.5733	15.0159	5e-05	0.000211183	yes
MT1L	12.943	307.717	4.57136	10.6178	5e-05	0.000211183	yes
HIST1H3C	39.9685	934.477	4.54722	19.999	5e-05	0.000211183	yes
PBK	0.548641	12.7982	4.54393	5.55189	0.00275	0.00780348	yes
ORC1	0.176862	3.94523	4.47941	3.29287	0.01995	0.0428136	yes
PLK4	0.149808	3.3156	4.46808	2.98437	0.0004	0.00142757	yes
AFAP1L1	0.134661	2.97533	4.46564	3.30834	0.00035	0.00126543	yes
RAD51	0.374073	7.29266	4.28505	3.54128	0.0001	0.000403354	yes
FKBP5	1.97109	37.4723	4.24876	14.7113	5e-05	0.000211183	yes
TSC22D3	0.927934	17.5091	4.23794	6.6641	5e-05	0.000211183	yes
DTL	0.31372	5.73725	4.19281	5.51041	5e-05	0.000211183	yes
HIST1H1D	1.36814	24.1175	4.1398	4.1762	0.0018	0.00541006	yes
EXO1	0.481068	8.35615	4.11853	5.80621	5e-05	0.000211183	yes
NCAPH	0.279752	4.78278	4.09563	5.73296	5e-05	0.000211183	yes
HIST1H2BO	58.629	998.784	4.09049	21.488	5e-05	0.000211183	yes
GTSE1	0.71862	12.2177	4.0876	7.21501	5e-05	0.000211183	yes
FBXO5	0.691437	11.6523	4.07487	5.66919	5e-05	0.000211183	yes
HIST1H3J	9.53868	160.745	4.07484	8.91277	5e-05	0.000211183	yes
CDC25C	0.149532	2.5137	4.07129	1.4535	0.0031	0.00866218	yes
MAD2L1	0.636161	10.3731	4.02731	4.05827	0.0019	0.00569004	yes
HIST1H2BE	37.3227	605.466	4.01992	15.9213	5e-05	0.000211183	yes
MYPN	0.495452	7.41989	3.90458	7.3799	5e-05	0.000211183	yes
CLSPN	0.484414	7.09824	3.87315	9.89187	5e-05	0.000211183	yes
HIST1H2AI	39.4489	572.939	3.86032	16.6737	5e-05	0.000211183	yes
HIST1H1A	2.26441	32.065	3.82379	5.1088	0.0001	0.000403354	yes
KIF4A	1.39815	19.4286	3.79659	12.5867	5e-05	0.000211183	yes
UBE2C	3.64034	50.1435	3.78392	5.22385	5e-05	0.000211183	yes
HIST1H3H	33.0336	453.339	3.77858	15.124	5e-05	0.000211183	yes
HJURP	1.4002	19.0602	3.76686	9.64536	5e-05	0.000211183	yes
BUB1B	2.06727	27.9127	3.75513	13.5864	5e-05	0.000211183	yes
RECQL4	0.216895	2.92645	3.75409	3.76552	0.00235	0.00683392	yes
RRM2	1.87952	24.8966	3.72751	11.9872	5e-05	0.000211183	yes
WDR62	0.807799	10.6645	3.72267	9.1279	5e-05	0.000211183	yes
HIST1H2AH	57.5564	749.103	3.70212	19.6743	5e-05	0.000211183	yes
HIST1H2BB	37.9776	494.192	3.70185	14.5695	5e-05	0.000211183	yes
MKI67	7.15267	92.1883	3.68803	43.2349	5e-05	0.000211183	yes
KIFC1	1.25387	15.6452	3.64127	8.70355	5e-05	0.000211183	yes
HIST2H3D	21.6913	265.822	3.61527	11.3704	5e-05	0.000211183	yes
HIST1H2BJ	53.7822	649.699	3.59457	18.3578	5e-05	0.000211183	yes
NUF2	0.920355	11.0953	3.59161	5.12414	0.0001	0.000403354	yes
HIST1H4C	9.81609	116.958	3.5747	5.77261	5e-05	0.000211183	yes
FAM83D	1.40886	16.7655	3.5729	8.52403	5e-05	0.000211183	yes
CDK1	1.37573	16.2171	3.55925	6.26514	5e-05	0.000211183	yes
TACC3	2.08342	24.5053	3.55607	11.1528	5e-05	0.000211183	yes
RAD54L	0.668373	7.7624	3.53778	5.54135	5e-05	0.000211183	yes
AURKB	0.512246	5.92851	3.53276	2.35527	0.00035	0.00126543	yes
HIST1H2BI	40.3675	466.786	3.5315	14.5862	5e-05	0.000211183	yes
KIF18B	0.255777	2.95051	3.52801	4.01066	0.00035	0.00126543	yes
CDC6	0.458439	5.28798	3.52791	4.68288	0.0001	0.000403354	yes
TOP2A	6.35483	72.1264	3.5046	28.0131	5e-05	0.000211183	yes
ESPL1	0.244155	2.73572	3.48605	5.10983	5e-05	0.000211183	yes
KIF15	0.338281	3.78888	3.48548	5.109	5e-05	0.000211183	yes
SKA3	0.288641	3.22965	3.48403	3.3616	0.0006	0.00204703	yes
FAM72A,FAM72C	0.314153	3.50994	3.4819	2.89535	0.00655	0.0165424	yes
GADD45B	0.446205	4.97674	3.47942	2.724	0.0171	0.0375887	yes
CCNA2	1.30913	14.5597	3.4753	8.30684	5e-05	0.000211183	yes
HIST1H2AB	13.403	148.414	3.469	8.69669	5e-05	0.000211183	yes
RFC3	0.415669	4.56087	3.4558	2.67795	0.00525	0.0137178	yes
PLK1	1.93694	21.0995	3.44536	8.96045	5e-05	0.000211183	yes
SHCBP1	1.12147	12.1801	3.44106	8.53652	5e-05	0.000211183	yes
SGOL1	0.240074	2.58159	3.42671	1.03117	5e-05	0.000211183	yes
ZWINT	1.07653	11.574	3.42642	4.89443	5e-05	0.000211183	yes
ABCC3	0.631709	6.78369	3.42474	6.11261	5e-05	0.000211183	yes
RPP40	0.286449	3.05449	3.41458	1.31436	0.0027	0.00768306	yes
HIST1H4A	24.8005	262.918	3.40618	9.16916	5e-05	0.000211183	yes
BRIP1	0.295256	3.11098	3.39733	6.90263	5e-05	0.000211183	yes
HIST1H2AG	116.462	1201.16	3.3665	26.3921	5e-05	0.000211183	yes
PSRC1	0.364077	3.73585	3.35912	2.25376	0.001	0.00322171	yes
DLGAP5	1.96687	20.0533	3.34987	10.2311	5e-05	0.000211183	yes
HIST1H2AM	91.4324	930.61	3.3474	22.8324	5e-05	0.000211183	yes
BUB1	1.04132	10.4738	3.3303	7.55141	5e-05	0.000211183	yes
HIST1H2BH	1.18193	11.8871	3.33018	1.70734	0.01685	0.0371285	yes
KIF23	1.74348	17.5243	3.32932	10.1775	5e-05	0.000211183	yes
ELN	8.9233	89.0718	3.31932	23.8775	5e-05	0.000211183	yes
FANCA	0.550939	5.47586	3.31312	5.20691	5e-05	0.000211183	yes
HIST1H2AE	51.5484	504.422	3.29063	18.8696	5e-05	0.000211183	yes
ZNF724P	1.43611	13.9956	3.28474	2.56287	0.0181	0.0394454	yes
CDC20	3.37659	32.3611	3.26062	9.60292	5e-05	0.000211183	yes
SPC24	2.32307	22.2228	3.25793	3.80773	0.00135	0.00419551	yes
NUSAP1	2.45416	23.2945	3.24669	9.20625	5e-05	0.000211183	yes
GAR1	0.324966	3.05608	3.23332	1.45269	0.01505	0.0337978	yes
SMUG1	0.586755	5.49236	3.2266	1.51602	0.0021	0.00620763	yes
FANCD2	1.27989	11.9764	3.22611	10.2915	5e-05	0.000211183	yes
MYBL2	1.21829	11.368	3.22205	7.13193	5e-05	0.000211183	yes
HIST1H4I	12.5466	114.712	3.19265	6.04755	5e-05	0.000211183	yes
HIST1H4L	4.87741	44.5419	3.19098	3.16869	0.00635	0.0160996	yes
H2AFX	6.01858	54.9126	3.18964	12.1209	5e-05	0.000211183	yes
HIST1H2BF	100.564	917.013	3.18883	20.1891	5e-05	0.000211183	yes
RNASEH2A	6.12781	55.842	3.18791	10.1342	5e-05	0.000211183	yes
KIF2C	1.85554	16.7191	3.17159	8.6917	5e-05	0.000211183	yes
CASC5	0.74092	6.63055	3.16174	9.58061	5e-05	0.000211183	yes
CEP55	1.24283	11.0838	3.15675	6.88026	5e-05	0.000211183	yes
HIST1H3E	2.02588	17.8983	3.1432	2.44569	0.01915	0.0413589	yes
NEFM	1.02206	8.96203	3.13235	6.70048	5e-05	0.000211183	yes
MCM5	0.89231	7.77315	3.12288	5.39514	5e-05	0.000211183	yes
AURKA	4.69117	40.8633	3.12279	12.1157	5e-05	0.000211183	yes
NDC80	2.38929	20.7741	3.12013	8.88122	5e-05	0.000211183	yes
ANLN	3.7119	31.9962	3.10767	16.5948	5e-05	0.000211183	yes
MTFR2	0.401602	3.44758	3.10174	2.3383	0.0045	0.0120158	yes
CDCA2	1.18869	10.1728	3.09727	8.25123	5e-05	0.000211183	yes
NAV2	0.648442	5.39234	3.05586	9.67433	5e-05	0.000211183	yes
TMEM97	0.33471	2.75715	3.0422	3.27149	0.00175	0.00527888	yes
POC1A	0.917937	7.55866	3.04166	4.78811	5e-05	0.000211183	yes
TPX2	3.77696	30.9642	3.0353	14.5448	5e-05	0.000211183	yes
IQGAP3	1.92063	15.6671	3.02809	13.3756	5e-05	0.000211183	yes
HIST1H3D	49.053	396.699	3.01563	23.2935	5e-05	0.000211183	yes
CDKN3	2.66243	21.4522	3.01031	4.83361	5e-05	0.000211183	yes
FOXC2	4.77556	38.1056	2.99626	10.3362	5e-05	0.000211183	yes
E2F1	0.418625	3.33218	2.99274	3.46869	0.0022	0.00646352	yes
SPAG5	3.11659	24.7184	2.98754	13.1736	5e-05	0.000211183	yes
HIST1H4F	3.17408	25.0534	2.98059	2.31156	0.02125	0.0450743	yes
TTK	1.11712	8.65299	2.95342	6.48923	5e-05	0.000211183	yes
CDC45	0.589334	4.5595	2.95172	3.18298	0.00015	0.000584898	yes
NCAPG	1.39336	10.763	2.94943	9.40974	5e-05	0.000211183	yes
STIL	0.976815	7.52535	2.9456	7.52876	5e-05	0.000211183	yes
HIST1H2AD	100.275	769.578	2.9401	21.1753	5e-05	0.000211183	yes
BRCA1	1.19566	9.02235	2.91569	9.57486	5e-05	0.000211183	yes
HIST1H2BN	88.525	665.046	2.9093	17.7221	5e-05	0.000211183	yes
LMNB1	2.29819	17.019	2.88858	8.06961	5e-05	0.000211183	yes
HIST1H4D	46.3004	340.848	2.88003	10.3561	5e-05	0.000211183	yes
DIAPH3	2.27105	16.6864	2.87724	9.92438	5e-05	0.000211183	yes
F3	0.477343	3.4902	2.87021	3.1701	0.0015	0.00460222	yes
HIST3H2BB	3.16109	23.0293	2.86497	2.81658	0.0102	0.0241899	yes
CENPF	1.88939	13.7469	2.86311	16.3417	5e-05	0.000211183	yes
EZH2	0.94895	6.90156	2.86252	5.0339	5e-05	0.000211183	yes
KIF14	0.554199	4.02676	2.86114	7.08425	5e-05	0.000211183	yes
CCNB1	5.7223	41.5393	2.85981	12.5506	5e-05	0.000211183	yes
DEPDC1	0.417266	2.97729	2.83496	4.66939	5e-05	0.000211183	yes
HIST1H2BG	68.3058	478.142	2.80736	14.8349	5e-05	0.000211183	yes
STRA13	0.441403	3.05048	2.78887	1.11786	0.01325	0.0302838	yes
CCNF	0.767704	5.29043	2.78476	6.24704	5e-05	0.000211183	yes
UHRF1	1.2112	8.32229	2.78055	6.96066	5e-05	0.000211183	yes
ORC6	0.917285	6.30222	2.78042	3.4257	0.001	0.00322171	yes
CENPM	0.525807	3.59593	2.77376	0.924127	0.0058	0.0148868	yes
HIST1H2AK	39.8126	272.234	2.77355	11.6378	5e-05	0.000211183	yes
NR2C2AP	0.970533	6.63484	2.77321	2.98174	0.001	0.00322171	yes
CHAF1B	0.88125	5.95515	2.75652	4.34502	5e-05	0.000211183	yes
KIAA0101	2.28811	15.2416	2.73578	5.62837	5e-05	0.000211183	yes
KIF22	2.45409	16.2951	2.73118	7.3566	5e-05	0.000211183	yes
CENPE	2.07793	13.7785	2.7292	14.308	5e-05	0.000211183	yes
MELK	2.07266	13.6431	2.71862	6.43341	5e-05	0.000211183	yes
BORA	0.478048	3.12728	2.70968	3.41817	0.0001	0.000403354	yes
PINX1	0.382496	2.49549	2.70581	1.8813	0.0132	0.0301997	yes
TRIP13	1.67299	10.8961	2.70331	6.12716	5e-05	0.000211183	yes
POLA2	0.605715	3.91208	2.69123	4.58321	5e-05	0.000211183	yes
MAOA	1.32489	8.37479	2.66018	8.74736	5e-05	0.000211183	yes
NEK2	1.5588	9.78909	2.65074	5.05453	5e-05	0.000211183	yes
ITGA10	2.78485	17.2418	2.63024	12.4599	5e-05	0.000211183	yes
KIF20A	2.95836	17.9001	2.5971	10.3166	5e-05	0.000211183	yes
ASPM	3.0204	18.2658	2.59634	17.0394	5e-05	0.000211183	yes
CHAF1A	0.748948	4.51384	2.59142	5.09553	5e-05	0.000211183	yes
C15orf41	1.23821	7.4098	2.58118	2.97285	0.00485	0.0128156	yes
HIST1H3I	22.9766	137.122	2.57722	8.39482	5e-05	0.000211183	yes
BIRC5	0.753424	4.44517	2.5607	3.90791	0.0002	0.000765494	yes
HIST1H3A	41.4214	244.122	2.55915	10.9137	5e-05	0.000211183	yes
KNSTRN	1.51394	8.73863	2.5291	4.6089	5e-05	0.000211183	yes
HIST1H2BD	210.006	1212.03	2.52892	24.9998	5e-05	0.000211183	yes
WISP1	1.15278	6.61759	2.5212	7.16018	5e-05	0.000211183	yes
TRAIP	0.430603	2.46787	2.51884	2.44614	0.0152	0.0341011	yes
FICD	0.541621	3.10125	2.51749	2.44483	0.0152	0.0341011	yes
INCENP	2.65842	15.2154	2.51689	10.2443	5e-05	0.000211183	yes
CRISPLD2	1.5488	8.82682	2.51075	8.49128	5e-05	0.000211183	yes
HELLS	1.08461	6.08088	2.4871	4.40372	5e-05	0.000211183	yes
KIF20B	0.938034	5.25512	2.48601	7.52637	5e-05	0.000211183	yes
TIMELESS	1.42939	7.98278	2.48149	8.42555	5e-05	0.000211183	yes
RFC4	1.98081	10.9531	2.46717	4.64341	5e-05	0.000211183	yes
MMD	0.518503	2.85564	2.46139	3.16957	0.00215	0.00633495	yes
CDK2	1.88643	10.2857	2.44691	5.90381	5e-05	0.000211183	yes
CDT1	0.634291	3.45677	2.44621	3.46656	0.00075	0.00249909	yes
CMTM1	0.620415	3.29555	2.40921	0.897681	0.0013	0.00405667	yes
CCNB2	3.10775	16.3431	2.39474	6.1799	5e-05	0.000211183	yes
FANCI	5.58657	29.2313	2.38748	15.2407	5e-05	0.000211183	yes
RIMS1	0.575362	3.00868	2.38659	4.33917	5e-05	0.000211183	yes
CENPU	1.48226	7.70602	2.37819	5.56853	5e-05	0.000211183	yes
PQLC2L	0.640388	3.32894	2.37805	1.40953	0.00695	0.0174036	yes
KIF11	2.46524	12.7448	2.3701	10.5129	5e-05	0.000211183	yes
KIAA1524	0.96483	4.9866	2.36971	5.89256	5e-05	0.000211183	yes
ARHGAP11A	5.8402	30.0974	2.36555	11.2484	5e-05	0.000211183	yes
PRC1	5.84863	29.9872	2.35818	12.2275	5e-05	0.000211183	yes
RACGAP1	5.39487	27.0429	2.32559	11.7444	5e-05	0.000211183	yes
PRIM1	1.03835	5.16901	2.31559	2.96523	0.004	0.0108454	yes
DHFR	1.67713	8.34382	2.31471	6.98194	5e-05	0.000211183	yes
KRT16	1.55397	7.71297	2.31133	4.48388	5e-05	0.000211183	yes
IGF2	1.12682	5.58579	2.3095	6.04848	5e-05	0.000211183	yes
NCAPG2	2.36116	11.657	2.30363	8.55736	5e-05	0.000211183	yes
TMPO	4.46239	21.9727	2.29982	11.6274	5e-05	0.000211183	yes
CKS1B	5.00984	24.5207	2.29117	4.95882	5e-05	0.000211183	yes
HMGB2	8.27224	40.1948	2.28066	9.27356	5e-05	0.000211183	yes
KPNA2	28.8298	135.67	2.23446	20.1389	5e-05	0.000211183	yes
CCDC69	0.899335	4.22369	2.23157	4.80016	5e-05	0.000211183	yes
CKAP2	3.85645	18.0157	2.22391	9.92091	5e-05	0.000211183	yes
SYBU	1.07243	4.99319	2.21908	3.38948	5e-05	0.000211183	yes
CDC7	0.700943	3.26199	2.21838	3.69614	5e-05	0.000211183	yes
FEN1	1.24989	5.80504	2.2155	4.51895	5e-05	0.000211183	yes
CKS2	7.61235	35.0152	2.20157	4.80429	5e-05	0.000211183	yes
FAM64A	1.16976	5.35635	2.19504	3.07938	0.0008	0.00264832	yes
HIST2H2BF	311.67	1414.09	2.18178	25.5747	5e-05	0.000211183	yes
CENPN	1.76486	7.93143	2.16802	4.87158	5e-05	0.000211183	yes
TYMS	8.76867	39.2235	2.16129	9.41278	5e-05	0.000211183	yes
DKK1	0.815857	3.64535	2.15967	2.73925	0.0058	0.0148868	yes
CENPA	1.06633	4.75849	2.15785	2.56147	0.00435	0.0116595	yes
TUBA1C	203.37	905.895	2.15524	42.5356	5e-05	0.000211183	yes
NEIL3	0.950776	4.19159	2.14032	3.55374	0.00025	0.00093456	yes
C11orf70	2.2622	9.80196	2.11534	2.19311	0.01245	0.0286849	yes
CCBL1	0.761079	3.28938	2.1117	2.34459	0.00095	0.00308017	yes
HACD1	1.1843	5.07866	2.10041	2.65349	0.00655	0.0165424	yes
CEBPD	0.998128	4.27893	2.09995	2.35288	0.0137	0.0311798	yes
PCDH9	0.573472	2.43556	2.08646	4.59965	5e-05	0.000211183	yes
MFAP5	1.05841	4.44971	2.07181	3.65314	5e-05	0.000211183	yes
PORCN	8.80301	36.9535	2.06964	9.73416	5e-05	0.000211183	yes
PLCE1	2.11508	8.79928	2.05668	10.0976	5e-05	0.000211183	yes
FBF1	0.785497	3.25952	2.05298	4.3606	0.00015	0.000584898	yes
WDHD1	1.21012	5.0214	2.05294	6.63799	5e-05	0.000211183	yes
ACKR3	3.85784	15.9926	2.05154	6.92171	5e-05	0.000211183	yes
THBD	1.6377	6.70019	2.03253	6.40387	5e-05	0.000211183	yes
HIST2H2AA4	4.75231	19.43	2.03158	2.83588	0.0026	0.0074472	yes
MT2A	964.496	3935.02	2.02852	36.7027	5e-05	0.000211183	yes
SLC29A1	2.77236	11.2799	2.02457	5.59124	5e-05	0.000211183	yes
PSMC3IP	5.89468	23.8858	2.01867	6.29853	5e-05	0.000211183	yes
RFC2	2.03564	8.16125	2.00331	3.82926	5e-05	0.000211183	yes
MYBL1	0.869246	3.47537	1.99933	4.83126	5e-05	0.000211183	yes
TUBA1B	566.721	2261.65	1.99666	74.2207	5e-05	0.000211183	yes
CENPI	1.10735	4.38266	1.9847	3.99618	5e-05	0.000211183	yes
GMNN	2.49116	9.85516	1.98406	3.21014	5e-05	0.000211183	yes
IGFBP3	0.975779	3.82542	1.97099	3.58551	5e-05	0.000211183	yes
ATAD2	2.77777	10.8766	1.96924	9.32487	5e-05	0.000211183	yes
LDLRAD3	0.778473	3.04757	1.96894	3.86892	5e-05	0.000211183	yes
PFAS	0.756247	2.95418	1.96583	4.76219	5e-05	0.000211183	yes
LIG1	3.61431	13.9957	1.95319	7.96504	5e-05	0.000211183	yes
RBL1	1.03466	4.00446	1.95245	4.39202	5e-05	0.000211183	yes
NCAPD3	1.30579	5.04283	1.94931	6.40856	5e-05	0.000211183	yes
LMNB2	10.4131	40.1924	1.94852	16.2131	5e-05	0.000211183	yes
HIST2H2AB	33.1987	126.88	1.93427	6.81876	5e-05	0.000211183	yes
NRM	2.06622	7.88673	1.93244	2.90136	5e-05	0.000211183	yes
SERPINE1	146.005	553.013	1.92129	50.0745	5e-05	0.000211183	yes
UBE2S	15.3529	58.0786	1.91949	9.17337	5e-05	0.000211183	yes
NOCT	0.733801	2.77544	1.91926	2.40462	0.0099	0.0235825	yes
ARRDC1	0.937029	3.54048	1.91778	2.62031	0.0054	0.0140136	yes
EIF4EBP1	12.7658	48.0473	1.91217	6.82582	5e-05	0.000211183	yes
POLD1	0.881025	3.30907	1.90917	3.64395	5e-05	0.000211183	yes
MCM2	1.43205	5.3439	1.89981	4.94463	5e-05	0.000211183	yes
PRR11	2.79164	10.3785	1.89441	9.72526	5e-05	0.000211183	yes
COQ3	1.47743	5.48965	1.89362	2.61351	0.0054	0.0140136	yes
MND1	1.05784	3.92012	1.88977	1.6254	0.01615	0.0358889	yes
FAM72C	0.855419	3.15861	1.88459	3.08735	0.0021	0.00620763	yes
CCDC77	1.32849	4.90062	1.88318	3.57852	5e-05	0.000211183	yes
MNS1	1.00529	3.70383	1.8814	3.08604	0.00165	0.00500531	yes
ALDH1A1	1.32725	4.87802	1.87786	3.94499	0.00015	0.000584898	yes
MIOS	2.68	9.80651	1.87151	6.65224	5e-05	0.000211183	yes
CECR5	0.686535	2.50667	1.86837	2.08025	0.0052	0.0136144	yes
REEP4	2.45461	8.88577	1.856	4.31303	5e-05	0.000211183	yes
RRM1	9.61966	34.7824	1.8543	12.3449	5e-05	0.000211183	yes
TIPIN	1.21403	4.3725	1.84865	2.31007	0.00595	0.015212	yes
PTTG1	33.3595	119.329	1.83878	9.75927	5e-05	0.000211183	yes
POLA1	1.49689	5.33153	1.83258	6.30802	5e-05	0.000211183	yes
CENPK	1.36864	4.87088	1.83143	3.06676	0.0006	0.00204703	yes
WEE1	1.90489	6.77431	1.83036	5.29034	5e-05	0.000211183	yes
DNAJC9	1.80988	6.43483	1.83001	4.37566	5e-05	0.000211183	yes
GAS2L3	1.0575	3.68668	1.80167	5.14189	5e-05	0.000211183	yes
XRCC3	0.78106	2.7181	1.79909	2.67684	0.0008	0.00264832	yes
THOP1	2.22697	7.66413	1.78304	4.99196	5e-05	0.000211183	yes
ZNF888	2.51728	8.56411	1.76644	5.20439	5e-05	0.000211183	yes
TUBB4B	221.502	752.413	1.76421	34.7495	5e-05	0.000211183	yes
ABCC2	1.44506	4.89503	1.76019	5.93335	5e-05	0.000211183	yes
TEKT4P2	1.67169	5.65845	1.7591	1.69809	0.0237	0.0494449	yes
STMN1	12.0545	40.6224	1.7527	8.41214	5e-05	0.000211183	yes
HIST1H2BC	320.448	1067.47	1.73603	18.4978	5e-05	0.000211183	yes
THOC3	1.49603	4.9782	1.73449	2.81533	0.00215	0.00633495	yes
LRR1	1.28719	4.28232	1.73417	2.35322	0.0005	0.0017383	yes
HIP1R	2.33805	7.72451	1.72414	5.72012	5e-05	0.000211183	yes
GEMIN2	1.13097	3.71958	1.71758	2.01368	0.0047	0.0124951	yes
NUDT15	1.45254	4.76921	1.71517	2.34247	0.00155	0.00473338	yes
MCM7	6.55096	21.332	1.70324	8.80917	5e-05	0.000211183	yes
TIMP4	5.48445	17.7418	1.69373	5.76719	5e-05	0.000211183	yes
FZD8	0.963579	3.09191	1.68202	3.472	0.00035	0.00126543	yes
GSTCD	0.952552	3.05563	1.6816	3.73348	5e-05	0.000211183	yes
MCM4	4.09292	13.1257	1.68119	8.78111	5e-05	0.000211183	yes
ITGA5	63.2047	200.369	1.66456	30.1222	5e-05	0.000211183	yes
TROAP	2.50075	7.90351	1.66013	2.29508	0.00795	0.0195121	yes
KNTC1	1.89307	5.96085	1.65479	7.23517	5e-05	0.000211183	yes
HAUS8	1.2535	3.94474	1.65396	2.15386	0.00945	0.0226344	yes
ACTG2	26.1526	82.2015	1.65221	10.7809	5e-05	0.000211183	yes
FANCG	3.44422	10.7431	1.64116	5.73312	5e-05	0.000211183	yes
GLUL	78.4696	244.758	1.64115	44.037	5e-05	0.000211183	yes
MCM3	4.69566	14.5575	1.63236	7.30296	5e-05	0.000211183	yes
UBE2T	5.93845	18.3954	1.63118	3.91886	5e-05	0.000211183	yes
GABBR2	1.49689	4.63588	1.63088	5.69181	5e-05	0.000211183	yes
PER1	1.9714	6.09435	1.62825	5.83633	5e-05	0.000211183	yes
SLC38A5	9.18397	28.3211	1.62469	7.97108	5e-05	0.000211183	yes
CORIN	4.4852	13.6429	1.6049	6.31421	5e-05	0.000211183	yes
NR2F6	2.12255	6.45348	1.60428	3.60638	5e-05	0.000211183	yes
ERCC6	4.33491	13.1484	1.60081	11.8335	5e-05	0.000211183	yes
FABP5	4.46285	13.5214	1.5992	2.95753	0.00095	0.00308017	yes
APOBEC3B	3.11254	9.41557	1.59695	3.72687	5e-05	0.000211183	yes
MRPL35	2.40926	7.27264	1.59389	3.79717	5e-05	0.000211183	yes
CEP128	1.22836	3.70364	1.59221	4.37248	5e-05	0.000211183	yes
STX1A	0.81592	2.45547	1.5895	2.166	0.00685	0.0171908	yes
DUS3L	1.36985	4.12239	1.58946	2.83426	0.0011	0.00349948	yes
NDC1	0.847907	2.55076	1.58895	3.53888	5e-05	0.000211183	yes
CENPQ	1.37134	4.12329	1.58821	2.54277	0.00375	0.0102466	yes
TK1	4.88306	14.6762	1.58762	5.03474	5e-05	0.000211183	yes
C19orf48	0.832648	2.50007	1.58619	1.29359	0.00335	0.00929539	yes
FADS1	9.29356	27.8606	1.58392	11.8721	5e-05	0.000211183	yes
PLXNA2	0.83666	2.50501	1.5821	5.89188	5e-05	0.000211183	yes
CLN6	2.17904	6.50387	1.57761	3.9887	5e-05	0.000211183	yes
FOXM1	4.70941	14.0038	1.5722	7.29564	5e-05	0.000211183	yes
MRPS12	1.69885	5.04773	1.57107	1.88827	0.0096	0.0229396	yes
PNP	2.12091	6.28433	1.56707	4.07272	5e-05	0.000211183	yes
CKB	7.08331	20.9205	1.56242	5.6106	5e-05	0.000211183	yes
HIST3H2A	5.37067	15.8609	1.5623	2.11593	0.0158	0.0351881	yes
AKR7A3	2.26745	6.69591	1.56221	2.87868	0.00135	0.00419551	yes
SERTAD4	1.01365	2.98761	1.55943	2.29954	0.0084	0.0204627	yes
SLC25A10	1.02158	3.0109	1.55939	2.24563	0.0053	0.0138169	yes
HIST1H4H	424.403	1241.27	1.54831	15.9362	5e-05	0.000211183	yes
SPDL1	2.43935	7.11847	1.54507	4.56537	5e-05	0.000211183	yes
KLF4	7.27472	21.1736	1.5413	8.25531	5e-05	0.000211183	yes
NCAPH2	5.071	14.7344	1.53885	6.59988	5e-05	0.000211183	yes
KIF18A	2.80532	8.14379	1.53753	5.52308	5e-05	0.000211183	yes
CHAC1	4.04583	11.7448	1.53752	4.23355	5e-05	0.000211183	yes
FLVCR2	1.72956	5.02052	1.53743	4.12405	5e-05	0.000211183	yes
HIST2H2BE	127.056	368.635	1.53673	29.7164	5e-05	0.000211183	yes
HIST1H4K	20.7738	60.2387	1.53593	3.29367	0.0004	0.00142757	yes
HIST1H2BK	297.515	860.548	1.53229	24.0605	5e-05	0.000211183	yes
HIST1H4B	397.378	1145.99	1.52801	14.3734	5e-05	0.000211183	yes
CMKLR1	1.80095	5.17333	1.52233	5.41823	5e-05	0.000211183	yes
GGCT	1.90318	5.46127	1.52082	1.90951	0.00285	0.00805473	yes
RAB40B	1.00799	2.88673	1.51795	2.06386	0.0145	0.0327801	yes
LAGE3	2.10432	5.99885	1.51133	2.0367	0.01775	0.0387658	yes
ADAMTS2	24.7121	70.3004	1.50831	20.1857	5e-05	0.000211183	yes
ANKHD1	2.15489	6.11147	1.5039	5.64387	5e-05	0.000211183	yes
YIF1B	3.95037	11.1914	1.50233	5.51422	5e-05	0.000211183	yes
EVI2B	1.02101	2.88384	1.49799	2.38796	0.00715	0.0178311	yes
SIGMAR1	15.2551	43.0596	1.49704	8.25478	5e-05	0.000211183	yes
ABHD11	1.05159	2.96696	1.49642	1.4624	0.00475	0.0125841	yes
SLC38A1	7.69705	21.5621	1.48612	8.51159	5e-05	0.000211183	yes
TUBG1	28.8598	80.7173	1.48382	12.457	5e-05	0.000211183	yes
SMC4	7.72145	21.5234	1.47896	11.0497	5e-05	0.000211183	yes
ALDH16A1	1.62282	4.49694	1.47044	3.67486	5e-05	0.000211183	yes
TMA16	1.37171	3.79889	1.4696	2.68691	0.00225	0.00659557	yes
NHSL1	1.36243	3.7719	1.46911	5.4221	5e-05	0.000211183	yes
SYNE2	0.937626	2.59214	1.46706	4.80959	5e-05	0.000211183	yes
SLC5A6	1.28549	3.54157	1.46207	3.3301	5e-05	0.000211183	yes
SLC7A5	21.612	59.4338	1.45945	16.4738	5e-05	0.000211183	yes
ZWILCH	2.64872	7.27388	1.45743	4.7093	5e-05	0.000211183	yes
HN1	8.91869	24.3817	1.45089	5.85485	5e-05	0.000211183	yes
FAM26E	0.939905	2.56293	1.4472	2.98704	0.0003	0.00110165	yes
RFWD3	2.69571	7.34707	1.4465	6.21899	5e-05	0.000211183	yes
SRM	19.796	53.8593	1.44399	7.89048	5e-05	0.000211183	yes
TUBB	348.599	947.553	1.44264	41.0982	5e-05	0.000211183	yes
SVIP	1.3228	3.59411	1.44204	1.93385	0.02165	0.0457952	yes
GRPEL1	3.81823	10.3507	1.43875	3.81138	0.0001	0.000403354	yes
GAS2L1	2.23304	6.05306	1.43866	3.67953	5e-05	0.000211183	yes
C3orf14	1.13782	3.0811	1.43717	1.77265	0.0024	0.0069616	yes
DDX11	2.66617	7.21052	1.43533	5.14309	5e-05	0.000211183	yes
COQ4	1.33288	3.59699	1.43224	2.03865	0.00875	0.0212417	yes
TIMM21	2.94639	7.92601	1.42765	3.32666	0.0001	0.000403354	yes
GRK6	2.39939	6.44932	1.42648	3.40863	5e-05	0.000211183	yes
SMC2	2.90561	7.80998	1.42648	6.81189	5e-05	0.000211183	yes
COQ2	1.45438	3.90342	1.42434	2.24937	0.00925	0.0222311	yes
DNMT1	18.5908	49.7756	1.42085	16.2569	5e-05	0.000211183	yes
COL11A1	56.2804	150.398	1.41808	30.3036	5e-05	0.000211183	yes
MIIP	1.6358	4.35722	1.41341	2.7053	0.00225	0.00659557	yes
PAM16	4.06079	10.7915	1.41006	2.01951	0.01385	0.0314898	yes
PHKA1	7.92544	21.0292	1.40783	11.2839	5e-05	0.000211183	yes
ADRA1B	1.52914	4.0549	1.40695	2.96722	0.001	0.00322171	yes
NUP43	3.46763	9.1665	1.40242	4.36975	5e-05	0.000211183	yes
ECT2	6.77601	17.8748	1.39942	8.42394	5e-05	0.000211183	yes
DCAF15	3.8154	10.0629	1.39914	4.62427	5e-05	0.000211183	yes
MIS18BP1	0.971039	2.55902	1.39799	3.47255	5e-05	0.000211183	yes
LSM4	2.73968	7.20109	1.39421	3.37412	5e-05	0.000211183	yes
CKLF	7.88045	20.6984	1.39317	3.18049	5e-05	0.000211183	yes
SMAGP	5.32605	13.9833	1.39256	3.49613	5e-05	0.000211183	yes
LRFN4	2.24806	5.89907	1.39181	3.76068	5e-05	0.000211183	yes
FBLN5	113.351	296.672	1.38808	27.505	5e-05	0.000211183	yes
POLD3	1.44317	3.77241	1.38625	3.6229	5e-05	0.000211183	yes
TEX30	0.934693	2.44315	1.38618	1.25239	0.0167	0.0368335	yes
LRP8	1.0355	2.7009	1.38311	4.32503	5e-05	0.000211183	yes
MYC	4.47057	11.6403	1.3806	5.11803	5e-05	0.000211183	yes
MASTL	3.91749	10.1605	1.37497	5.85451	5e-05	0.000211183	yes
HEXIM2	1.36486	3.53887	1.37453	1.59066	0.00535	0.0139234	yes
DSN1	2.81037	7.25126	1.36747	3.64308	5e-05	0.000211183	yes
HLX	1.8893	4.87474	1.36747	3.14417	0.0003	0.00110165	yes
MGME1	2.85275	7.35877	1.36711	3.78305	5e-05	0.000211183	yes
WRAP53	3.39873	8.76007	1.36595	3.62848	5e-05	0.000211183	yes
POC5	1.19012	3.06654	1.36551	2.22793	0.0063	0.015995	yes
RRP9	2.46457	6.34885	1.36516	2.98832	0.0005	0.0017383	yes
UQCC2	5.06844	13.0432	1.36368	3.87356	5e-05	0.000211183	yes
CENPP	1.21244	3.1152	1.36141	2.89979	0.0003	0.00110165	yes
ARHGAP11B	2.89239	7.42632	1.36039	2.44908	0.00425	0.0114351	yes
TUBB6	113.652	291.413	1.35844	21.1214	5e-05	0.000211183	yes
ACOT7	23.5357	60.238	1.35583	8.58552	5e-05	0.000211183	yes
LOXL3	4.11518	10.4887	1.34981	5.7588	5e-05	0.000211183	yes
BCL2L12	1.42406	3.62883	1.34949	1.54776	0.0013	0.00405667	yes
SLC1A4	2.79147	7.11225	1.34928	5.46565	5e-05	0.000211183	yes
COL4A1	10.9246	27.719	1.3433	11.2353	5e-05	0.000211183	yes
PTGS1	32.4717	82.2739	1.34125	19.28	5e-05	0.000211183	yes
PLAT	17.1564	43.2944	1.33543	11.093	5e-05	0.000211183	yes
ENDOG	2.91902	7.31021	1.32443	2.55336	0.0016	0.00486818	yes
CEP152	2.33315	5.84182	1.32414	5.41224	5e-05	0.000211183	yes
HAS2	2.21154	5.49236	1.31237	3.99165	5e-05	0.000211183	yes
PALM2-AKAP2	1.87078	4.64185	1.31106	5.65224	5e-05	0.000211183	yes
ARNTL	1.7021	4.21223	1.30727	3.06204	0.0003	0.00110165	yes
DDIT4	15.8633	39.1463	1.30318	7.58806	5e-05	0.000211183	yes
ZBTB8OS	2.62918	6.48644	1.30281	2.0388	0.00325	0.00903437	yes
SDF2L1	3.11996	7.66368	1.29651	2.03203	0.01475	0.0332302	yes
C6orf120	1.33169	3.27056	1.29628	3.48657	5e-05	0.000211183	yes
CCDC61	1.1295	2.77306	1.2958	1.87848	0.02245	0.0472686	yes
EMP1	60.3822	148.115	1.29452	19.1373	5e-05	0.000211183	yes
TUBB2A	61.1106	149.613	1.29174	13.8038	5e-05	0.000211183	yes
PTCD1	1.23707	3.02638	1.29067	3.85539	5e-05	0.000211183	yes
RPS17	7.74947	18.9151	1.28737	2.49435	0.00165	0.00500531	yes
P4HA3	8.10491	19.7331	1.28375	6.1059	5e-05	0.000211183	yes
PCK2	9.39148	22.8273	1.28133	6.68022	5e-05	0.000211183	yes
TSSC1	2.92754	7.10097	1.27833	3.1453	0.00015	0.000584898	yes
IFRD2	5.2109	12.6159	1.27564	4.64711	5e-05	0.000211183	yes
EPHB6	12.5312	30.329	1.27517	9.37157	5e-05	0.000211183	yes
FN3KRP	4.34858	10.5182	1.27427	3.88116	5e-05	0.000211183	yes
ITPR3	10.2978	24.8489	1.27085	14.2347	5e-05	0.000211183	yes
H2AFZ	30.5948	73.682	1.26802	7.09348	5e-05	0.000211183	yes
ZNF585A	1.28707	3.09453	1.26563	1.50802	0.0139	0.0315799	yes
LYAR	2.88898	6.90557	1.2572	2.715	0.0003	0.00110165	yes
MPV17L2	3.16946	7.57448	1.25691	2.76436	0.0008	0.00264832	yes
WIPF2	1.07998	2.58043	1.25661	3.53406	5e-05	0.000211183	yes
TOM1L1	6.8353	16.2994	1.25374	5.57833	5e-05	0.000211183	yes
POLE3	1.67281	3.98398	1.25194	2.5124	0.0008	0.00264832	yes
ZFP36L2	9.50823	22.6303	1.25101	8.4771	5e-05	0.000211183	yes
PSAT1	110.755	263.495	1.25041	20.794	5e-05	0.000211183	yes
RBBP8	9.9835	23.7084	1.24778	7.94328	5e-05	0.000211183	yes
PTK2B	2.9768	7.06659	1.24725	4.91766	5e-05	0.000211183	yes
CSE1L	15.1097	35.8145	1.24506	10.31	5e-05	0.000211183	yes
MSH2	6.20213	14.6647	1.24151	6.05731	5e-05	0.000211183	yes
HIST1H1E	192.499	455.061	1.24121	15.4109	5e-05	0.000211183	yes
NUP35	1.45841	3.44455	1.23992	1.83611	0.00655	0.0165424	yes
BTBD19	1.52775	3.60746	1.23958	1.93252	0.019	0.0411224	yes
DOLPP1	1.07509	2.53457	1.23728	1.9148	0.01815	0.0395167	yes
ZNF574	1.33866	3.14988	1.2345	2.81991	0.0005	0.0017383	yes
DHCR7	3.9643	9.32238	1.23363	4.36255	5e-05	0.000211183	yes
RORB	7.37548	17.3335	1.23275	7.17603	5e-05	0.000211183	yes
DDX39A	7.03974	16.4527	1.22473	4.25013	5e-05	0.000211183	yes
KLF9	3.23639	7.5564	1.22331	5.71624	5e-05	0.000211183	yes
FAM86DP	1.92911	4.49088	1.21906	2.98146	0.00055	0.00189698	yes
CDKN2D	1.94353	4.51982	1.21758	1.83506	0.0176	0.0385211	yes
MCM8	1.8568	4.31431	1.21631	3.39844	5e-05	0.000211183	yes
GPN3	3.4697	8.0589	1.21577	2.82941	0.00025	0.00093456	yes
AIMP2	5.0576	11.7059	1.21071	3.16808	0.0002	0.000765494	yes
HIST1H1C	222.72	513.694	1.20568	15.2786	5e-05	0.000211183	yes
COX11	16.7474	38.5069	1.20118	4.40222	5e-05	0.000211183	yes
DHRS4L2	1.53954	3.53143	1.19776	1.67069	0.0203	0.0434423	yes
HSPBP1	1.9654	4.50408	1.19641	2.26403	0.00125	0.00392073	yes
RPA3	2.25534	5.16455	1.19529	2.40203	0.0027	0.00768306	yes
DOK1	4.71801	10.7711	1.19092	4.07269	5e-05	0.000211183	yes
COTL1	3.63267	8.27954	1.18852	3.39924	0.0001	0.000403354	yes
COPS8	16.758	38.1728	1.1877	8.03421	5e-05	0.000211183	yes
S1PR2	4.79152	10.9141	1.18763	5.51722	5e-05	0.000211183	yes
VIT	1.60347	3.64939	1.18646	1.90741	0.00885	0.021456	yes
C1orf112	1.15765	2.63423	1.18618	2.5991	0.00135	0.00419551	yes
PRKAG2	3.20524	7.28179	1.18386	3.30374	0.00015	0.000584898	yes
BHLHE40	3.32293	7.54811	1.18366	4.16502	5e-05	0.000211183	yes
ATP1B3	24.7137	56.0897	1.18243	8.84143	5e-05	0.000211183	yes
ATG10	1.37684	3.12199	1.18111	2.25634	0.0041	0.0110706	yes
HIPK2	4.68462	10.611	1.17956	11.34	5e-05	0.000211183	yes
HMGB3	2.09468	4.7432	1.17913	3.46907	5e-05	0.000211183	yes
SEC14L2	8.74492	19.8002	1.179	5.299	5e-05	0.000211183	yes
MTHFD2	16.6288	37.647	1.17885	7.8472	5e-05	0.000211183	yes
ZFP91	1.29009	2.91174	1.17441	3.57333	5e-05	0.000211183	yes
PPTC7	2.13747	4.8241	1.17435	3.73493	5e-05	0.000211183	yes
APCDD1L	1.37952	3.108	1.17183	2.10115	0.00175	0.00527888	yes
PLP2	97.2045	218.374	1.16771	12.0369	5e-05	0.000211183	yes
C6orf136	3.60497	8.09066	1.16627	2.55956	0.0008	0.00264832	yes
RILPL2	4.78723	10.711	1.16183	3.67547	5e-05	0.000211183	yes
RANBP1	21.8787	48.7732	1.15656	5.99076	5e-05	0.000211183	yes
C15orf38-AP3S2	1.49068	3.32282	1.15644	3.98812	5e-05	0.000211183	yes
HSPA2	1.73129	3.85626	1.15535	2.80915	0.0009	0.00293576	yes
TAGLN	63.1302	140.272	1.15183	10.2252	5e-05	0.000211183	yes
RPS6KA2	8.56264	19.0093	1.15058	9.11561	5e-05	0.000211183	yes
FTSJ1	10.4953	23.2941	1.15023	5.83888	5e-05	0.000211183	yes
NCAPD2	13.7927	30.5639	1.14792	10.4299	5e-05	0.000211183	yes
TOX2	4.6873	10.3715	1.1458	4.20591	5e-05	0.000211183	yes
ACD	1.96415	4.3423	1.14456	2.358	0.0014	0.00433763	yes
CYP1B1	21.3231	47.115	1.14377	13.6268	5e-05	0.000211183	yes
ANP32E	7.07046	15.6213	1.14364	6.19433	5e-05	0.000211183	yes
SPSB2	1.82882	4.03085	1.14017	1.67918	0.0167	0.0368335	yes
ASNS	35.8255	78.9006	1.13905	10.4468	5e-05	0.000211183	yes
NDRG1	43.1278	94.9628	1.13874	14.1931	5e-05	0.000211183	yes
RFC5	1.37129	3.01893	1.1385	1.95414	0.0054	0.0140136	yes
TSR2	2.09563	4.59369	1.13227	1.99526	0.01225	0.0282811	yes
CDH2	4.07977	8.93636	1.1312	5.15044	5e-05	0.000211183	yes
HMGN2	69.4156	151.906	1.12985	14.5106	5e-05	0.000211183	yes
EZR	11.9347	26.1097	1.12942	7.60336	5e-05	0.000211183	yes
CPNE7	5.39334	11.7858	1.1278	4.44578	5e-05	0.000211183	yes
HIST1H4J	37.599	82.1598	1.12774	3.15492	0.00015	0.000584898	yes
DUSP1	12.2004	26.653	1.12737	6.149	5e-05	0.000211183	yes
NSMCE4A	2.82787	6.15968	1.12314	2.2761	0.0024	0.0069616	yes
POLD2	13.3642	29.1082	1.12305	5.60029	5e-05	0.000211183	yes
NME1	47.3713	103.138	1.12249	6.92029	5e-05	0.000211183	yes
COL8A1	25.1646	54.6811	1.11965	10.7787	5e-05	0.000211183	yes
DONSON	2.59196	5.62343	1.11741	3.17845	0.00025	0.00093456	yes
CENPJ	1.89458	4.10748	1.11637	3.8426	5e-05	0.000211183	yes
EXOSC3	1.91499	4.15083	1.11606	2.15759	0.00255	0.00733848	yes
ARHGAP19-SLIT1	2.06186	4.46753	1.11553	2.39948	0.00295	0.00829376	yes
ZNF93	3.3283	7.20426	1.11407	3.7561	5e-05	0.000211183	yes
ARMC6	3.12126	6.7523	1.11325	3.2885	0.00015	0.000584898	yes
MAPKAPK3	19.6139	42.2843	1.10825	8.55983	5e-05	0.000211183	yes
HPRT1	9.70793	20.919	1.10758	4.40182	5e-05	0.000211183	yes
CIAPIN1	3.56582	7.68192	1.10723	3.27289	0.0001	0.000403354	yes
ATP10A	3.01194	6.48822	1.10713	4.92172	5e-05	0.000211183	yes
SHQ1	1.38316	2.97605	1.10542	2.40199	0.00205	0.00608542	yes
PDSS1	1.47804	3.1733	1.1023	1.81926	0.0212	0.0449891	yes
PEX7	3.67955	7.89598	1.10159	2.74343	0.00075	0.00249909	yes
ARL6IP1	10.2716	22.0304	1.10084	5.80745	5e-05	0.000211183	yes
PRKCDBP	7.52779	16.1097	1.09763	3.18064	5e-05	0.000211183	yes
SLC25A5	30.0659	64.2854	1.09636	7.36542	5e-05	0.000211183	yes
GPSM2	15.0359	32.1281	1.09543	8.14779	5e-05	0.000211183	yes
DHCR24	33.4673	71.4383	1.09394	14.6667	5e-05	0.000211183	yes
SMC1A	7.98873	17.0435	1.09318	10.8039	5e-05	0.000211183	yes
NUP205	5.86108	12.48	1.09038	7.52196	5e-05	0.000211183	yes
DTYMK	9.17361	19.5294	1.09009	3.75911	5e-05	0.000211183	yes
MCMBP	3.70404	7.88436	1.08989	4.81044	5e-05	0.000211183	yes
NFIL3	6.68341	14.2093	1.08818	4.38118	5e-05	0.000211183	yes
TNC	41.0657	87.3019	1.08808	23.436	5e-05	0.000211183	yes
HINT2	16.3342	34.721	1.08792	3.35997	5e-05	0.000211183	yes
ITGB5	39.9072	84.8122	1.08762	16.2224	5e-05	0.000211183	yes
BARD1	1.5961	3.38342	1.08393	3.26892	5e-05	0.000211183	yes
IPO4	4.99968	10.5944	1.08339	5.07909	5e-05	0.000211183	yes
CDC42EP3	2.58398	5.47353	1.08287	4.32899	5e-05	0.000211183	yes
MON1B	3.08986	6.5429	1.08239	3.71317	5e-05	0.000211183	yes
NHEJ1	1.78831	3.78487	1.08165	2.30901	0.00565	0.0145796	yes
WDR75	3.87539	8.20192	1.08162	3.76606	5e-05	0.000211183	yes
AOX1	4.25314	8.99463	1.08054	5.57017	5e-05	0.000211183	yes
SLC17A9	1.20325	2.54127	1.07862	2.02248	0.00785	0.0192926	yes
PARP2	7.36843	15.557	1.07814	4.29805	5e-05	0.000211183	yes
GCNT3	1.42394	3.00575	1.07784	2.09402	0.0092	0.0221342	yes
CHCHD10	11.3635	23.9757	1.07716	2.09753	0.0034	0.00941412	yes
SLC35A4	1.72296	3.62505	1.07311	2.65277	0.0014	0.00433763	yes
MAD2L2	3.14087	6.6041	1.0722	2.01509	0.00765	0.0188772	yes
PIEZO1	13.35	28.0436	1.07083	12.2946	5e-05	0.000211183	yes
GPATCH4	1.80924	3.79953	1.07044	2.16727	0.0027	0.00768306	yes
FOSL1	8.86963	18.6098	1.06911	4.2193	5e-05	0.000211183	yes
EMG1	6.02707	12.6441	1.06893	2.80727	0.0005	0.0017383	yes
ITPRIPL2	1.3848	2.90455	1.06863	3.73996	5e-05	0.000211183	yes
SMOC1	49.7328	103.956	1.0637	15.802	5e-05	0.000211183	yes
TRUB1	1.5471	3.22507	1.05976	2.70416	0.0006	0.00204703	yes
PRSS35	1.36467	2.83733	1.05599	2.03071	0.0036	0.00989594	yes
TFPI2	4.78136	9.93727	1.05543	3.8818	5e-05	0.000211183	yes
PIGC	2.46256	5.10831	1.05269	2.01069	0.00405	0.010955	yes
UBTD1	3.85983	7.98747	1.0492	2.88123	0.0005	0.0017383	yes
DPT	8.39944	17.3767	1.04879	4.32886	5e-05	0.000211183	yes
SLC39A8	1.67332	3.45922	1.04773	2.45866	0.00075	0.00249909	yes
DDX11L2	1.33701	2.75914	1.04522	1.81295	0.01255	0.0288789	yes
SNX24	2.02713	4.18333	1.04521	2.33702	0.0018	0.00541006	yes
SMPD2	1.76993	3.64869	1.04369	1.92529	0.01725	0.0378547	yes
ELP4	2.82341	5.80727	1.04042	2.80428	5e-05	0.000211183	yes
COMMD3-BMI1	4.60307	9.45151	1.03795	4.47922	5e-05	0.000211183	yes
C19orf53	11.1188	22.8102	1.03668	3.29954	5e-05	0.000211183	yes
CEP78	2.19597	4.4993	1.03484	2.71193	0.00045	0.00158803	yes
ZNF799	1.75318	3.58259	1.03103	2.37176	0.00265	0.00756906	yes
ZPR1	12.2818	25.0978	1.03103	5.19888	5e-05	0.000211183	yes
CRYAB	40.198	82.025	1.02894	6.35766	5e-05	0.000211183	yes
METTL17	3.39843	6.93273	1.02856	2.62709	0.00085	0.00279059	yes
ZNF600	2.11833	4.31658	1.02696	2.60979	0.00085	0.00279059	yes
UMAD1	2.31822	4.72264	1.02658	2.48219	0.0011	0.00349948	yes
BOLA3	24.4218	49.7257	1.02582	3.25223	5e-05	0.000211183	yes
SYT7	3.49966	7.12026	1.02471	5.28465	5e-05	0.000211183	yes
NR1D1	12.0032	24.4163	1.02443	6.4561	5e-05	0.000211183	yes
NRP2	12.0796	24.5146	1.02107	7.237	5e-05	0.000211183	yes
HNRNPAB	16.6916	33.871	1.02093	5.96249	5e-05	0.000211183	yes
MTHFD1	38.4076	77.9273	1.02073	12.6235	5e-05	0.000211183	yes
COMMD10	2.23985	4.54443	1.0207	1.898	0.0119	0.0275776	yes
PIAS3	8.42333	17.0831	1.0201	5.52536	5e-05	0.000211183	yes
POFUT1	4.74019	9.61258	1.01998	4.71568	5e-05	0.000211183	yes
ENO1	321.722	651.873	1.01877	25.3114	5e-05	0.000211183	yes
WDR34	9.06399	18.3587	1.01824	4.4251	5e-05	0.000211183	yes
AHCY	22.1712	44.75	1.0132	7.6173	5e-05	0.000211183	yes
DHTKD1	2.13635	4.3102	1.0126	3.74938	5e-05	0.000211183	yes
MKNK2	17.1462	34.5271	1.00984	6.18483	5e-05	0.000211183	yes
MRPL24	17.2408	34.7038	1.00926	3.89902	5e-05	0.000211183	yes
ODC1	8.83116	17.7559	1.00762	4.54809	5e-05	0.000211183	yes
TMEM141	6.79219	13.6511	1.00707	2.40221	0.0024	0.0069616	yes
CCDC15	1.27456	2.56134	1.00691	2.46994	0.0015	0.00460222	yes
FAM49B	1.29382	2.60004	1.0069	2.31058	0.0013	0.00405667	yes
PIK3R1	9.68282	19.4522	1.00644	9.09332	5e-05	0.000211183	yes
NOP16	3.15891	6.33492	1.0039	1.4771	0.0154	0.0344652	yes
EVA1B	10.733	21.5218	1.00374	3.21334	5e-05	0.000211183	yes
ABHD2	4.80703	9.6348	1.00311	7.24281	5e-05	0.000211183	yes
SSX2IP	1.62025	3.2443	1.00169	3.29789	5e-05	0.000211183	yes
PACRGL	1.26241	2.52486	1.00002	1.50858	0.0225	0.047363	yes
CYCS	3.81968	7.63805	0.999752	5.16653	5e-05	0.000211183	yes
NUP88	5.47306	10.9418	0.999434	4.0179	5e-05	0.000211183	yes
SELT	2.22582	4.4492	0.99921	3.05695	0.00015	0.000584898	yes
MTHFS	2.0538	4.09994	0.997308	2.26772	0.00165	0.00500531	yes
ZNF503	1.83544	3.66338	0.997048	2.30316	0.0009	0.00293576	yes
METTL7A	4.91932	9.81248	0.996157	4.45992	5e-05	0.000211183	yes
SLC43A3	2.07401	4.13266	0.994644	2.33074	0.00145	0.0044653	yes
MMP3	13.834	27.5073	0.9916	5.32304	5e-05	0.000211183	yes
PXN	12.7786	25.3931	0.990704	7.46716	5e-05	0.000211183	yes
PLXDC2	2.25266	4.46407	0.98673	5.79648	5e-05	0.000211183	yes
CEP85	1.30281	2.58107	0.986347	2.38539	0.0008	0.00264832	yes
HIST2H2BA	24.3728	48.2863	0.986342	3.07259	0.00015	0.000584898	yes
RAN	24.4381	48.3719	0.98504	8.33081	5e-05	0.000211183	yes
EIF5A	223.885	443.114	0.984922	17.1521	5e-05	0.000211183	yes
ZNF75A	1.34256	2.65296	0.982615	1.73463	0.01545	0.0345602	yes
CCDC34	3.37744	6.66253	0.980139	2.31284	0.0033	0.00916221	yes
BCL7C	8.62973	17.007	0.978744	3.05141	0.00025	0.00093456	yes
CTPS2	1.80728	3.55342	0.975384	2.78292	0.00015	0.000584898	yes
PFN1	135.015	265.448	0.97531	13.9357	5e-05	0.000211183	yes
SS18L2	4.27671	8.39611	0.97322	1.7832	0.02285	0.0479121	yes
MPC1	4.06666	7.969	0.970554	1.86025	0.0059	0.0151138	yes
ADAMTSL4	7.72066	15.1232	0.969967	5.58289	5e-05	0.000211183	yes
INHBA	7.15697	14.0184	0.969896	4.08824	5e-05	0.000211183	yes
GS1-124K5,11	2.87642	5.62964	0.968768	2.09168	0.00145	0.0044653	yes
ENSA	7.5089	14.6826	0.967438	2.72686	0.0006	0.00204703	yes
MIF	78.5479	153.561	0.967166	5.78691	5e-05	0.000211183	yes
ACTL6A	11.0531	21.6016	0.966693	4.64745	5e-05	0.000211183	yes
KRI1	3.45059	6.74306	0.966561	3.3692	5e-05	0.000211183	yes
FRMD4B	1.86753	3.64846	0.966152	3.77502	5e-05	0.000211183	yes
ZNF649	1.64179	3.19885	0.962283	2.40621	0.0021	0.00620763	yes
STON1	2.16714	4.22001	0.961458	3.63643	5e-05	0.000211183	yes
SLC25A13	2.82506	5.49776	0.960562	3.0983	0.0002	0.000765494	yes
LRRC59	10.4064	20.2357	0.959434	5.74979	5e-05	0.000211183	yes
SSH2	4.70467	9.14352	0.958655	2.392	0.0009	0.00293576	yes
METRNL	12.0602	23.4227	0.957649	4.48792	5e-05	0.000211183	yes
RCC1	2.37112	4.60419	0.957377	2.45486	0.0007	0.00235221	yes
CDADC1	1.49823	2.90845	0.956993	1.93123	0.01045	0.0246231	yes
H1FX	10.0248	19.4491	0.956125	3.88941	5e-05	0.000211183	yes
PCNA	22.4938	43.611	0.955166	5.3744	5e-05	0.000211183	yes
PTER	1.57265	3.04789	0.954617	2.3556	0.0007	0.00235221	yes
CDR2L	1.25547	2.4324	0.95416	2.18257	0.00525	0.0137178	yes
COL4A2	9.05319	17.5372	0.953919	7.91033	5e-05	0.000211183	yes
ABCE1	5.23998	10.1504	0.953902	4.90391	5e-05	0.000211183	yes
ATP1A1	92.4666	179.035	0.953238	18.7716	5e-05	0.000211183	yes
TPRN	1.72211	3.33406	0.953099	2.18014	0.00525	0.0137178	yes
ROGDI	4.24917	8.2093	0.950077	2.67266	0.0006	0.00204703	yes
FAM173B	2.26394	4.37352	0.949955	2.31194	0.00075	0.00249909	yes
TCEB1	6.67041	12.8807	0.949365	3.51373	5e-05	0.000211183	yes
CENPT	5.00247	9.65518	0.948661	3.48873	5e-05	0.000211183	yes
ATAD3A	8.97236	17.3075	0.947835	4.76485	5e-05	0.000211183	yes
RYBP	2.58442	4.98282	0.947122	3.54615	5e-05	0.000211183	yes
HN1L	2.25249	4.33214	0.943556	2.95722	0.0002	0.000765494	yes
MDC1	2.69809	5.18581	0.942633	4.70298	5e-05	0.000211183	yes
ZNF788	1.90507	3.6599	0.941965	2.80085	0.00025	0.00093456	yes
FJX1	1.36766	2.62535	0.940804	1.97806	0.012	0.0277741	yes
HAUS3	1.73264	3.32362	0.939788	1.86604	0.0085	0.0206677	yes
ASB3	1.65845	3.17993	0.939163	1.83074	0.0068	0.0170935	yes
SSRP1	20.4781	39.2026	0.936865	7.73642	5e-05	0.000211183	yes
MRPL4	7.78271	14.8937	0.936358	3.07664	0.00015	0.000584898	yes
ZNF131	2.0625	3.94629	0.936107	2.47849	0.00055	0.00189698	yes
NUTF2	16.0915	30.7751	0.935465	3.50345	5e-05	0.000211183	yes
HIST1H2AC	781.07	1491.81	0.933542	17.39	5e-05	0.000211183	yes
PPP2R3B	2.70395	5.15777	0.931677	2.58775	0.00105	0.00336029	yes
UBALD2	12.8264	24.4578	0.931175	4.45102	5e-05	0.000211183	yes
TIMM13	3.35475	6.3946	0.930649	2.52458	0.0009	0.00293576	yes
PFKP	20.4463	38.9039	0.928077	7.33306	5e-05	0.000211183	yes
USP1	3.5805	6.79648	0.924625	3.46793	5e-05	0.000211183	yes
EEF2KMT	5.99148	11.364	0.923482	3.7071	5e-05	0.000211183	yes
LYSMD3	1.28803	2.4409	0.92225	2.31725	0.00245	0.00708639	yes
ZNF100	2.20431	4.1671	0.918718	3.13495	0.0001	0.000403354	yes
SIMC1	3.79291	7.16411	0.917484	3.22552	5e-05	0.000211183	yes
ACAT2	10.9055	20.5858	0.916593	3.92386	5e-05	0.000211183	yes
SULF1	10.5085	19.8169	0.915179	7.6197	5e-05	0.000211183	yes
TIPRL	8.28349	15.6079	0.91397	3.84072	5e-05	0.000211183	yes
AKAP1	2.22067	4.18394	0.913868	2.90131	0.0001	0.000403354	yes
AIM1	7.29719	13.7467	0.91367	7.52598	5e-05	0.000211183	yes
SNRPA1	9.16754	17.2681	0.913499	2.85739	0.00025	0.00093456	yes
LDHA	845.927	1591.05	0.911379	30.5797	5e-05	0.000211183	yes
XRCC1	6.60647	12.4256	0.911367	3.65815	5e-05	0.000211183	yes
TPM3	82.0558	154.286	0.910931	15.1008	5e-05	0.000211183	yes
ATP5G1	42.1563	79.2204	0.910124	4.00846	5e-05	0.000211183	yes
C20orf24	22.3477	41.9786	0.909528	4.54681	5e-05	0.000211183	yes
LRRC45	2.30152	4.3211	0.908815	2.46287	0.00145	0.0044653	yes
MICB	1.30137	2.44253	0.908345	1.62398	0.0186	0.0403522	yes
RXFP2	1.63316	3.06262	0.9071	2.06216	0.008	0.0196085	yes
MEPCE	6.59473	12.3664	0.907043	3.45828	5e-05	0.000211183	yes
TM2D3	3.66361	6.86915	0.906866	1.96984	0.00625	0.0158857	yes
FBN2	118.136	221.476	0.906694	36.0643	5e-05	0.000211183	yes
TCIRG1	11.4191	21.3872	0.905307	5.24536	5e-05	0.000211183	yes
POLE	2.34383	4.38746	0.904517	4.36229	5e-05	0.000211183	yes
TOPBP1	3.55592	6.65349	0.903886	4.35925	5e-05	0.000211183	yes
TNS3	6.69392	12.5126	0.902453	7.16004	5e-05	0.000211183	yes
RTEL1	1.90042	3.55119	0.901984	2.95939	5e-05	0.000211183	yes
ITGBL1	132.351	247.237	0.90152	15.7017	5e-05	0.000211183	yes
AVEN	4.52801	8.45089	0.900228	2.43445	0.00115	0.00363828	yes
MMAB	3.91752	7.30892	0.899718	3.92563	5e-05	0.000211183	yes
CCND3	6.25856	11.6717	0.89911	3.30561	5e-05	0.000211183	yes
WIBG	6.8055	12.6807	0.89786	2.42881	0.00135	0.00419551	yes
CTH	2.32114	4.32082	0.896473	2.01198	0.0042	0.0113072	yes
GRWD1	3.5959	6.68588	0.894763	2.83306	0.00025	0.00093456	yes
PTPN2	2.23737	4.15779	0.894012	1.81144	0.0091	0.021963	yes
HAT1	7.66261	14.2352	0.893552	3.33239	5e-05	0.000211183	yes
CCDC85B	3.04974	5.66479	0.893335	1.78191	0.0219	0.0462491	yes
PDE6D	3.1701	5.88675	0.892945	1.62518	0.0115	0.0267933	yes
TWIST1	4.46719	8.28782	0.891625	2.56959	0.0006	0.00204703	yes
HNRNPL	57.8017	107.094	0.889689	9.67112	5e-05	0.000211183	yes
UBL4A	1.5592	2.88876	0.889642	1.84652	0.01565	0.034888	yes
PHF19	10.4137	19.2922	0.889534	3.10829	0.0001	0.000403354	yes
ING3	2.08983	3.87063	0.889181	1.85294	0.00925	0.0222311	yes
SMIM14	10.4209	19.2899	0.888361	3.86313	5e-05	0.000211183	yes
DNAJC1	8.16779	15.1164	0.888096	3.89471	5e-05	0.000211183	yes
CSTA	5.03315	9.31027	0.887361	1.76999	0.023	0.0481714	yes
MAD1L1	8.59402	15.8954	0.887206	4.35025	5e-05	0.000211183	yes
SPSB3	2.53447	4.6868	0.886918	1.84086	0.0164	0.0363208	yes
FOXRED1	5.71887	10.5703	0.886213	3.18197	5e-05	0.000211183	yes
HAUS6	2.07744	3.83676	0.885083	3.51482	5e-05	0.000211183	yes
NDUFAF2	30.4459	56.1949	0.88419	3.91944	5e-05	0.000211183	yes
PRPF4	6.63385	12.2409	0.88379	4.1667	5e-05	0.000211183	yes
FAHD1	2.82423	5.2109	0.883674	1.91141	0.00635	0.0160996	yes
KLF5	1.99555	3.68148	0.883501	2.3461	0.003	0.00840846	yes
MRPL3	17.4159	32.0843	0.881461	5.13424	5e-05	0.000211183	yes
R3HDM4	3.41806	6.29359	0.880707	2.32056	0.0025	0.00721503	yes
ABCA6	4.87329	8.97305	0.880704	4.89116	5e-05	0.000211183	yes
SAMHD1	97.4807	179.375	0.879792	15.7161	5e-05	0.000211183	yes
CUTC	5.83556	10.7304	0.878761	2.5504	0.0007	0.00235221	yes
NHP2	30.544	56.148	0.878347	4.32041	5e-05	0.000211183	yes
DPY30	11.3994	20.9518	0.878113	2.58586	0.00075	0.00249909	yes
EXOSC2	3.15985	5.80667	0.877852	2.29072	0.0028	0.00793059	yes
MGST2	8.44205	15.5116	0.877678	2.08979	0.0038	0.0103554	yes
SMS	31.636	58.0785	0.876437	6.98806	5e-05	0.000211183	yes
SLX4	2.28512	4.19369	0.875947	3.93881	5e-05	0.000211183	yes
TDP1	4.24867	7.79119	0.874832	3.62739	5e-05	0.000211183	yes
PYGB	23.2809	42.6843	0.874555	9.18768	5e-05	0.000211183	yes
YIF1A	42.2398	77.3329	0.872479	6.00462	5e-05	0.000211183	yes
ULBP2	3.25479	5.95822	0.872314	1.92026	0.0077	0.0189749	yes
CRIPAK	1.97187	3.60969	0.872311	2.79649	0.0005	0.0017383	yes
MRPL54	8.10887	14.8353	0.871458	1.7684	0.01465	0.033062	yes
INTS7	3.30725	6.03842	0.868539	3.53969	5e-05	0.000211183	yes
GLRX5	6.21417	11.345	0.868425	2.39858	0.0022	0.00646352	yes
NID1	16.196	29.541	0.867081	9.35137	5e-05	0.000211183	yes
DIXDC1	4.02796	7.34484	0.866682	4.27148	5e-05	0.000211183	yes
WDR74	5.36365	9.7788	0.866442	2.35279	0.0014	0.00433763	yes
SPRY2	28.782	52.4407	0.865521	7.1704	5e-05	0.000211183	yes
SGK1	4.03163	7.34417	0.865238	2.75379	0.0003	0.00110165	yes
DUT	9.09928	16.5729	0.865002	3.71248	5e-05	0.000211183	yes
MMP19	5.16853	9.40746	0.864052	3.80138	5e-05	0.000211183	yes
TSR3	10.7118	19.4827	0.862991	3.16118	0.00015	0.000584898	yes
MRPS25	2.15579	3.92076	0.862914	2.92932	0.00015	0.000584898	yes
NAPG	2.00877	3.65202	0.862385	2.56256	0.00045	0.00158803	yes
MPC2	3.61619	6.57278	0.862034	2.58696	0.0006	0.00204703	yes
AKIRIN1	2.17512	3.95208	0.861514	2.2193	0.00325	0.00903437	yes
ZNF714	6.96736	12.6552	0.861049	3.41083	5e-05	0.000211183	yes
ATAD3B	3.16424	5.74651	0.860829	2.55794	0.00045	0.00158803	yes
WNT16	3.61585	6.56547	0.860562	3.03342	0.00015	0.000584898	yes
TXNDC17	8.79614	15.9655	0.860014	3.90353	5e-05	0.000211183	yes
RBM15	3.10173	5.62971	0.859987	2.92021	0.00025	0.00093456	yes
ARL6IP6	2.9502	5.34994	0.858709	2.22838	0.0038	0.0103554	yes
ANAPC10	3.76248	6.82283	0.858688	1.7757	0.00475	0.0125841	yes
HAUS4	3.82573	6.93048	0.857222	2.16435	0.003	0.00840846	yes
TGFBR2	50.1595	90.7333	0.855108	13.9718	5e-05	0.000211183	yes
PRKDC	11.38	20.5753	0.85441	11.4484	5e-05	0.000211183	yes
MYBBP1A	2.74461	4.95823	0.853221	3.11552	5e-05	0.000211183	yes
SIVA1	7.83486	14.1503	0.852852	1.90148	0.0088	0.0213517	yes
KDELC1	5.49092	9.91446	0.852486	3.07365	0.00015	0.000584898	yes
ZMYND8	4.57208	8.25066	0.851659	3.93012	5e-05	0.000211183	yes
AKT1S1	4.87072	8.78832	0.85145	2.55793	0.0003	0.00110165	yes
CSPG4	9.59403	17.2938	0.850046	8.39338	5e-05	0.000211183	yes
C20orf27	4.6054	8.28418	0.847032	2.05322	0.00345	0.00952083	yes
TMEM43	25.3891	45.6544	0.846545	8.434	5e-05	0.000211183	yes
HIST2H2AC	688.49	1237.55	0.845977	12.0585	5e-05	0.000211183	yes
SLC7A1	5.19555	9.33559	0.845465	5.78233	5e-05	0.000211183	yes
CBX5	1.65758	2.97625	0.844415	4.04191	5e-05	0.000211183	yes
SAC3D1	4.21672	7.57042	0.844253	2.25522	0.00365	0.0100123	yes
NCEH1	2.30086	4.12911	0.843658	2.76122	5e-05	0.000211183	yes
VASN	19.1749	34.3868	0.842633	6.58104	5e-05	0.000211183	yes
ANKRD54	1.65423	2.96315	0.84097	1.57868	0.0188	0.0407281	yes
PAK4	3.10453	5.55849	0.840316	2.42885	0.00045	0.00158803	yes
FAM111A	4.57685	8.18912	0.839354	3.56435	5e-05	0.000211183	yes
ERRFI1	8.3947	14.9914	0.836582	4.61929	5e-05	0.000211183	yes
CRLF1	2.12255	3.78791	0.835601	1.72149	0.0229	0.047984	yes
PVRL1	3.2779	5.84903	0.835428	1.89967	0.00915	0.0220488	yes
HDDC2	9.62767	17.1721	0.834807	3.45968	5e-05	0.000211183	yes
RNF26	7.00324	12.4848	0.834076	3.99191	5e-05	0.000211183	yes
PMP22	18.9959	33.8192	0.832153	4.99561	5e-05	0.000211183	yes
ANP32B	48.1043	85.641	0.832137	7.66368	5e-05	0.000211183	yes
S100A16	110.981	197.565	0.832014	9.1537	5e-05	0.000211183	yes
HMGB1	19.6196	34.9031	0.831061	7.3778	5e-05	0.000211183	yes
ZNF787	2.15301	3.82519	0.829175	1.81598	0.01175	0.0272922	yes
SIRT7	2.5662	4.55614	0.828175	1.81379	0.01175	0.0272922	yes
PRKRIR	1.98743	3.52565	0.826986	2.27379	0.0022	0.00646352	yes
JTB	14.4924	25.7068	0.826851	4.09282	5e-05	0.000211183	yes
GIPC1	9.52052	16.883	0.826459	3.50963	5e-05	0.000211183	yes
POMT2	4.86621	8.62621	0.825927	4.40234	5e-05	0.000211183	yes
ANPEP	266.9	473.062	0.82573	28.0562	5e-05	0.000211183	yes
ALDH1L2	14.8171	26.246	0.82484	9.35437	5e-05	0.000211183	yes
GNG10	3.73178	6.60725	0.824185	1.77741	0.01845	0.0400839	yes
EXOSC8	6.9263	12.2584	0.823618	2.65448	0.00045	0.00158803	yes
SLC9B2	2.92725	5.17809	0.822873	2.56132	0.00105	0.00336029	yes
SH3RF3	2.75209	4.86658	0.822381	3.51852	5e-05	0.000211183	yes
SEC22C	12.3279	21.778	0.820944	3.80252	5e-05	0.000211183	yes
ASF1A	4.42177	7.80346	0.819491	2.89023	0.00015	0.000584898	yes
ORAI1	7.24569	12.7854	0.819302	2.80908	0.0003	0.00110165	yes
FOXC1	3.46141	6.09949	0.817328	3.05562	5e-05	0.000211183	yes
ZNF222	3.97464	6.99969	0.816469	2.15081	0.005	0.0131738	yes
MTG2	2.10353	3.70338	0.816033	2.18541	0.0034	0.00941412	yes
VARS	13.1628	23.1724	0.815941	6.66592	5e-05	0.000211183	yes
TMEM209	4.76927	8.39274	0.815373	3.5725	5e-05	0.000211183	yes
ALYREF	10.8254	19.0442	0.814941	2.80187	0.0003	0.00110165	yes
DOCK9	2.49462	4.38754	0.814589	3.37849	5e-05	0.000211183	yes
GCNT1	6.38897	11.2315	0.813899	5.19369	5e-05	0.000211183	yes
IRAK1	17.9227	31.5005	0.813591	6.94911	5e-05	0.000211183	yes
CHMP1A	4.48727	7.88233	0.812784	2.7788	0.0003	0.00110165	yes
CRELD2	9.52221	16.7176	0.812001	3.02105	5e-05	0.000211183	yes
PA2G4	27.5028	48.2577	0.81118	7.34788	5e-05	0.000211183	yes
PLEC	270.476	474.46	0.810786	46.1863	5e-05	0.000211183	yes
HIST4H4	65.2775	114.491	0.810579	3.3608	5e-05	0.000211183	yes
DDRGK1	11.1969	19.6272	0.80976	3.10263	5e-05	0.000211183	yes
NIP7	3.33482	5.84286	0.809068	2.33377	0.0014	0.00433763	yes
PRPS1	10.9738	19.2177	0.808374	4.11539	5e-05	0.000211183	yes
PYCR1	30.7863	53.9139	0.808368	6.46011	5e-05	0.000211183	yes
ENTPD6	4.36315	7.63851	0.807922	2.92732	5e-05	0.000211183	yes
ASL	12.4848	21.8434	0.807024	4.1076	5e-05	0.000211183	yes
TMEM161A	4.50687	7.88382	0.80677	2.34774	0.00125	0.00392073	yes
ABCB10	2.35972	4.12615	0.806183	2.61118	0.00045	0.00158803	yes
ZCCHC24	1.98932	3.47559	0.804979	2.75087	0.00035	0.00126543	yes
FAAP20	7.66984	13.4001	0.80497	1.74379	0.00575	0.0148042	yes
ELP5	6.43312	11.2205	0.802545	2.40474	0.0006	0.00204703	yes
KIAA0391	4.7452	8.26711	0.800915	2.77709	0.00015	0.000584898	yes
TOMM5	11.0893	19.3162	0.80065	2.09895	0.00335	0.00929539	yes
MED15	30.1578	52.5234	0.800432	8.56269	5e-05	0.000211183	yes
MVK	7.25255	12.629	0.800179	3.19829	5e-05	0.000211183	yes
CBS	31.6058	55.0024	0.799305	7.31525	5e-05	0.000211183	yes
BCAT2	4.25513	7.39755	0.797845	2.05529	0.0056	0.014471	yes
WHSC1	6.32162	10.9719	0.795445	5.88329	5e-05	0.000211183	yes
NASP	13.9078	24.1346	0.795206	4.93272	5e-05	0.000211183	yes
IMP4	12.0589	20.9121	0.794243	2.8359	0.00025	0.00093456	yes
FGFR1OP2	9.23898	15.9812	0.790566	2.43079	0.0011	0.00349948	yes
IMPDH2	90.8281	156.945	0.78905	10.1566	5e-05	0.000211183	yes
APOO	4.6825	8.08761	0.788434	1.71466	0.0145	0.0327801	yes
MAPK1IP1L	1.66771	2.87477	0.785573	2.79272	0.00035	0.00126543	yes
ZCCHC8	3.15956	5.44324	0.784744	3.126	5e-05	0.000211183	yes
CTU2	2.2358	3.85097	0.784432	1.53989	0.022	0.0464388	yes
BAIAP2L1	1.5073	2.59604	0.784348	1.98269	0.0084	0.0204627	yes
DDX20	1.50124	2.58536	0.784215	1.93284	0.0102	0.0241899	yes
AGO2	3.88336	6.68771	0.784206	3.06905	5e-05	0.000211183	yes
ALG10	1.69796	2.92339	0.783838	1.92005	0.01	0.0237959	yes
FARSB	7.35022	12.6544	0.783776	3.55207	5e-05	0.000211183	yes
EARS2	2.20511	3.79423	0.782952	1.80128	0.01245	0.0286849	yes
CDKN2AIP	1.80571	3.10647	0.782711	1.70503	0.0176	0.0385211	yes
NUP85	7.98561	13.7379	0.782689	3.56867	5e-05	0.000211183	yes
PRIM2	8.27314	14.2246	0.781878	2.86535	0.0002	0.000765494	yes
CCDC106	3.06817	5.27494	0.781776	2.02532	0.00705	0.0176154	yes
SNRPA	6.23316	10.7063	0.780425	2.5583	0.00095	0.00308017	yes
MICA	8.42483	14.4698	0.780326	2.78005	0.00015	0.000584898	yes
SLC25A28	5.99453	10.2938	0.780061	2.44522	0.00115	0.00363828	yes
ILKAP	4.84968	8.32422	0.779427	2.12932	0.0053	0.0138169	yes
MPST	3.65046	6.26333	0.778851	1.67797	0.01375	0.0312858	yes
FKBPL	4.12507	7.07722	0.778763	1.86058	0.0139	0.0315799	yes
NUBP1	4.34224	7.44754	0.778326	1.81362	0.01145	0.0266972	yes
NQO2	6.36024	10.9078	0.778201	2.16337	0.00265	0.00756906	yes
NANS	11.096	19.026	0.777929	2.92746	0.0001	0.000403354	yes
PRR14L	1.79477	3.07393	0.776281	3.76789	5e-05	0.000211183	yes
CMSS1	11.2185	19.2133	0.776224	2.7239	0.00055	0.00189698	yes
CNTROB	3.69216	6.32273	0.776085	3.22319	5e-05	0.000211183	yes
OAS3	2.76021	4.72314	0.774966	3.62558	5e-05	0.000211183	yes
NCLN	5.62547	9.6254	0.774874	3.83775	5e-05	0.000211183	yes
POP7	6.46044	11.0479	0.774068	1.84936	0.01415	0.032116	yes
NT5DC2	65.4175	111.843	0.773727	8.63425	5e-05	0.000211183	yes
NPM3	8.15338	13.9327	0.773008	2.00261	0.00755	0.0186657	yes
CCDC12	11.8952	20.3227	0.772712	2.34698	0.00195	0.00582641	yes
RAPH1	7.19951	12.2958	0.772199	4.15805	5e-05	0.000211183	yes
FKBP1A	79.3661	135.496	0.771652	8.08211	5e-05	0.000211183	yes
MRE11A	2.85879	4.87906	0.7712	3.15277	0.0001	0.000403354	yes
GLIS2	16.1907	27.6289	0.771017	6.41677	5e-05	0.000211183	yes
PTGES2	3.87414	6.61028	0.770837	1.96681	0.0067	0.0168746	yes
MET	5.41295	9.22571	0.769246	4.97463	5e-05	0.000211183	yes
DOCK5	12.4011	21.1349	0.769167	7.96732	5e-05	0.000211183	yes
SNX21	6.34957	10.812	0.7679	3.59408	5e-05	0.000211183	yes
CLTB	43.4079	73.9126	0.767863	5.43051	5e-05	0.000211183	yes
ZNF469	3.89821	6.63666	0.767648	6.07167	5e-05	0.000211183	yes
RUVBL2	24.2122	41.2175	0.76752	4.70848	5e-05	0.000211183	yes
CDC37	44.3416	75.408	0.766057	6.74609	5e-05	0.000211183	yes
SEMA3C	21.1805	36.0023	0.765353	8.725	5e-05	0.000211183	yes
SMPD4	8.17518	13.8928	0.765009	4.55295	5e-05	0.000211183	yes
ZNF107	3.19371	5.42697	0.764913	3.39971	5e-05	0.000211183	yes
FZD1	4.41022	7.48961	0.764039	3.6175	5e-05	0.000211183	yes
SNORA71D	3084.38	5236.31	0.763572	2.0409	0.0071	0.0177258	yes
MOB3A	2.92375	4.96266	0.763292	2.53663	0.0011	0.00349948	yes
FNTB	2.39643	4.05825	0.759974	2.07347	0.0038	0.0103554	yes
POP5	8.81316	14.9229	0.759792	1.84398	0.01035	0.0244316	yes
ERGIC1	72.9541	123.528	0.75978	11.8975	5e-05	0.000211183	yes
NPAS2	3.98693	6.74948	0.759498	3.23849	5e-05	0.000211183	yes
TMEM261	3.54863	6.00734	0.759467	2.37852	0.00145	0.0044653	yes
COLGALT1	24.6647	41.7485	0.759273	7.67572	5e-05	0.000211183	yes
TMEM189-UBE2V1	4.65406	7.87192	0.758225	2.97418	0.0002	0.000765494	yes
PRELID1	65.498	110.652	0.756508	6.8924	5e-05	0.000211183	yes
RPS6KA4	4.19062	7.07901	0.756384	2.87242	0.00015	0.000584898	yes
SLC4A8	3.68099	6.21688	0.756096	1.99313	0.00275	0.00780348	yes
MARS	57.8133	97.6125	0.755664	10.0887	5e-05	0.000211183	yes
CRIP1	15.2619	25.7192	0.752913	1.69438	0.0208	0.0443048	yes
CTGF	35.05	59.0355	0.752167	7.21527	5e-05	0.000211183	yes
SLC50A1	7.35481	12.3797	0.751217	2.11117	0.0019	0.00569004	yes
ALCAM	69.4301	116.852	0.751046	12.332	5e-05	0.000211183	yes
E2F7	1.98134	3.33361	0.750608	2.73974	0.0003	0.00110165	yes
FITM2	10.0494	16.8943	0.749424	2.28378	0.0023	0.00671201	yes
MAPK7	4.16202	6.99585	0.749214	2.7257	0.0001	0.000403354	yes
FAM101B	3.13519	5.26793	0.748684	2.68653	0.00025	0.00093456	yes
PPP1R16A	2.65014	4.44999	0.747734	1.93304	0.00915	0.0220488	yes
CALM1	16.1807	27.154	0.746891	6.66403	5e-05	0.000211183	yes
EBP	13.1593	22.0815	0.74676	2.93499	0.0002	0.000765494	yes
GEMIN5	2.81301	4.7181	0.746092	3.09769	5e-05	0.000211183	yes
FKBP11	43.0211	72.112	0.745196	4.00477	5e-05	0.000211183	yes
FBL	24.7401	41.4682	0.745155	4.04397	5e-05	0.000211183	yes
EBNA1BP2	9.05439	15.1585	0.743441	2.64519	0.0004	0.00142757	yes
ATP13A2	4.56475	7.63873	0.742797	3.38067	5e-05	0.000211183	yes
TXNL4A	8.62553	14.3893	0.738309	2.49382	0.0002	0.000765494	yes
PHB	36.43	60.7559	0.737896	6.21115	5e-05	0.000211183	yes
MAP3K3	3.52616	5.87972	0.737649	3.22987	5e-05	0.000211183	yes
SERINC2	11.2061	18.6855	0.737638	3.5779	5e-05	0.000211183	yes
LIX1L	7.50651	12.5155	0.737499	4.32453	5e-05	0.000211183	yes
NREP	7.32215	12.2063	0.737285	2.79416	0.0001	0.000403354	yes
ANKH	14.5893	24.3102	0.736653	8.55125	5e-05	0.000211183	yes
AMACR	2.75919	4.59698	0.736442	2.25398	0.00215	0.00633495	yes
FAM122B	3.70321	6.16962	0.736404	2.47816	0.00125	0.00392073	yes
SMIM3	5.76416	9.5994	0.735834	2.85047	0.00035	0.00126543	yes
FPR1	5.16404	8.59527	0.735042	1.90852	0.00795	0.0195121	yes
LSM3	23.4189	38.9691	0.734653	2.75404	0.0002	0.000765494	yes
CCDC109B	7.81334	12.9812	0.732415	2.31866	0.00275	0.00780348	yes
NDUFS8	40.5029	67.2724	0.731991	3.96249	5e-05	0.000211183	yes
PSMD14	20.547	34.1151	0.731484	4.49653	5e-05	0.000211183	yes
HIGD1A	8.85998	14.6921	0.729665	3.78427	5e-05	0.000211183	yes
TBCB	23.2288	38.5173	0.729594	3.45923	5e-05	0.000211183	yes
SLC6A9	13.9569	23.1415	0.729507	5.11359	5e-05	0.000211183	yes
GLIS1	2.70022	4.47559	0.729004	2.12302	0.00295	0.00829376	yes
NUP50	5.73971	9.507	0.728011	4.26826	5e-05	0.000211183	yes
GALE	5.37061	8.89346	0.727658	2.09284	0.00345	0.00952083	yes
TYRO3	3.53646	5.85293	0.726851	2.92876	0.00015	0.000584898	yes
DERA	6.53094	10.8026	0.726011	2.52657	0.0009	0.00293576	yes
HNRNPA1	112.597	186.106	0.72496	10.5624	5e-05	0.000211183	yes
RAB2B	3.86893	6.39474	0.724952	2.54774	0.00105	0.00336029	yes
TMX2	22.1547	36.6113	0.724677	4.57452	5e-05	0.000211183	yes
ANXA1	386.377	638.185	0.723963	18.255	5e-05	0.000211183	yes
EXOSC9	8.22777	13.585	0.723437	2.67218	0.00035	0.00126543	yes
ZFHX3	4.86096	8.02591	0.723422	6.41224	5e-05	0.000211183	yes
CHD1L	5.57764	9.20688	0.723057	3.01087	5e-05	0.000211183	yes
CYBA	39.778	65.6335	0.722461	3.62027	5e-05	0.000211183	yes
DKC1	10.5015	17.3255	0.722302	3.91507	5e-05	0.000211183	yes
CNEP1R1	3.36454	5.54833	0.721645	1.93034	0.0074	0.0183544	yes
CDK5RAP2	25.0423	41.27	0.720729	9.51549	5e-05	0.000211183	yes
NAA20	18.4747	30.4422	0.720525	3.14773	0.0001	0.000403354	yes
NNMT	52.4771	86.3661	0.718777	6.74044	5e-05	0.000211183	yes
WBP11	8.46064	13.9237	0.718702	3.62094	5e-05	0.000211183	yes
MEX3D	1.80788	2.97383	0.718025	1.67171	0.01765	0.0385843	yes
PDCL3	7.49923	12.3296	0.717305	2.03132	0.0058	0.0148868	yes
OPN3	6.02491	9.90548	0.717288	3.00449	0.00015	0.000584898	yes
NUPL2	3.77179	6.19991	0.716996	1.94454	0.00905	0.0218539	yes
ITPK1	3.05135	5.01531	0.716894	2.34953	0.0008	0.00264832	yes
AK6	6.49658	10.6754	0.716543	1.69644	0.01765	0.0385843	yes
SMTN	15.0992	24.7851	0.714996	5.30234	5e-05	0.000211183	yes
ADCY3	4.14617	6.80127	0.714025	3.26616	5e-05	0.000211183	yes
TPI1	594.082	974.247	0.713625	17.6756	5e-05	0.000211183	yes
SLC35D1	2.12939	3.49066	0.713059	2.86328	0.0002	0.000765494	yes
ST3GAL4	12.8608	21.072	0.71234	3.49826	5e-05	0.000211183	yes
SMC6	4.25883	6.97682	0.712113	3.53981	5e-05	0.000211183	yes
SCRIB	4.81518	7.88338	0.711223	3.77188	5e-05	0.000211183	yes
RHEB	12.9848	21.2473	0.710458	3.86251	5e-05	0.000211183	yes
RP2	4.97206	8.12975	0.709366	3.30614	5e-05	0.000211183	yes
TRAPPC6B	1.75275	2.86559	0.709214	1.78752	0.01255	0.0288789	yes
TEAD3	5.52994	9.03581	0.708392	3.03047	0.0001	0.000403354	yes
CASP2	5.71665	9.33994	0.708244	3.65442	5e-05	0.000211183	yes
DHX16	6.67146	10.8986	0.708064	3.47021	5e-05	0.000211183	yes
HIF1A	57.671	94.2016	0.707905	11.1972	5e-05	0.000211183	yes
PPOX	5.01097	8.1803	0.707065	2.12914	0.0043	0.0115492	yes
DEK	16.063	26.2168	0.706745	5.02525	5e-05	0.000211183	yes
CCDC101	5.79367	9.45553	0.706681	1.81652	0.0148	0.0333264	yes
ARMC8	5.00411	8.16123	0.705672	3.45276	5e-05	0.000211183	yes
ARPC5L	6.68312	10.8956	0.705149	1.81258	0.0151	0.0338934	yes
ABLIM3	16.0832	26.2146	0.704813	5.43241	5e-05	0.000211183	yes
SHC1	43.7288	71.226	0.703819	8.99522	5e-05	0.000211183	yes
PIGO	1.96593	3.20083	0.703231	1.99003	0.00615	0.0156708	yes
LINC00657	3.65966	5.95659	0.702778	3.35257	5e-05	0.000211183	yes
PFDN1	9.0973	14.8059	0.702665	2.47448	0.0013	0.00405667	yes
MED29	2.09718	3.41113	0.701802	2.03735	0.00425	0.0114351	yes
RPS6KB2	9.17504	14.906	0.700104	2.89535	5e-05	0.000211183	yes
COMP	27.8888	45.2847	0.699339	6.08449	5e-05	0.000211183	yes
TTLL12	2.87593	4.6694	0.699211	2.30604	0.00295	0.00829376	yes
SOGA1	6.48313	10.521	0.698503	3.86079	5e-05	0.000211183	yes
ABCB6	8.07607	13.1043	0.698321	3.66769	5e-05	0.000211183	yes
SLC4A2	10.8784	17.6478	0.69802	4.92706	5e-05	0.000211183	yes
ARID3A	2.60619	4.22707	0.697713	2.0091	0.00735	0.0182552	yes
PTBP1	21.5629	34.9658	0.697394	6.14267	5e-05	0.000211183	yes
NUP188	8.4199	13.651	0.697132	5.15066	5e-05	0.000211183	yes
ATP6V0C	12.314	19.9592	0.696752	2.587	0.00035	0.00126543	yes
GADD45GIP1	13.5567	21.9244	0.69353	2.09262	0.0045	0.0120158	yes
ANXA2	1670.77	2701.62	0.693307	24.9113	5e-05	0.000211183	yes
AP4B1	2.65785	4.29136	0.691178	2.08508	0.00325	0.00903437	yes
BZW1	46.0314	74.2229	0.689246	5.95048	5e-05	0.000211183	yes
ZBTB47	4.92566	7.93732	0.688336	3.84177	5e-05	0.000211183	yes
UGDH	33.3222	53.6841	0.688011	7.35983	5e-05	0.000211183	yes
MRPL44	4.06071	6.54122	0.687828	1.89721	0.0104	0.0245179	yes
ARHGAP18	10.3059	16.5878	0.68665	4.39219	5e-05	0.000211183	yes
SRD5A3	2.56024	4.12027	0.686458	2.33646	0.0016	0.00486818	yes
UAP1	11.4433	18.4152	0.686399	3.72302	5e-05	0.000211183	yes
FAHD2A	7.64189	12.2885	0.685304	2.16051	0.00475	0.0125841	yes
RABEP2	2.89414	4.65361	0.685215	1.81994	0.0087	0.0211259	yes
C15orf39	2.28861	3.67663	0.68391	2.32324	0.0029	0.00817582	yes
RAB8A	15.8883	25.5036	0.682738	4.2004	5e-05	0.000211183	yes
MRPL48	8.08092	12.9626	0.681761	1.88048	0.01115	0.0260842	yes
CKAP5	20.9271	33.556	0.681196	8.49139	5e-05	0.000211183	yes
MGAT1	11.763	18.8606	0.681121	4.0048	5e-05	0.000211183	yes
RAB27A	2.37018	3.80009	0.681037	1.97141	0.00385	0.010476	yes
GOLPH3L	3.16948	5.07812	0.680051	2.27677	0.00245	0.00708639	yes
ZNF136	3.34182	5.35361	0.679877	2.27619	0.00245	0.00708639	yes
JAGN1	6.64783	10.648	0.679629	2.3087	0.00295	0.00829376	yes
SLC25A11	3.57414	5.72351	0.679303	1.71323	0.01625	0.0360585	yes
ZNF480	4.48696	7.18244	0.678736	3.31532	5e-05	0.000211183	yes
UBR7	17.3632	27.7803	0.678027	5.70819	5e-05	0.000211183	yes
PPP1R14B	58.7301	93.9303	0.677492	5.03515	5e-05	0.000211183	yes
GFPT2	1.95426	3.12403	0.676789	1.72692	0.02085	0.0443803	yes
CXorf40B	11.4989	18.3468	0.674036	2.68058	0.0006	0.00204703	yes
SYNE3	13.2692	21.1639	0.673518	4.7212	5e-05	0.000211183	yes
CACYBP	5.57925	8.89673	0.673204	2.88165	5e-05	0.000211183	yes
CIB1	26.4017	42.09	0.672848	3.04838	0.0001	0.000403354	yes
NCL	153.012	243.934	0.672845	13.231	5e-05	0.000211183	yes
NUP93	7.11456	11.3368	0.672171	3.18049	5e-05	0.000211183	yes
RNASEH2C	5.28841	8.42327	0.671547	2.69824	0.00035	0.00126543	yes
DAGLB	1.93067	3.07419	0.671103	1.63092	0.024	0.0499681	yes
GDE1	10.8005	17.1939	0.670793	3.99483	5e-05	0.000211183	yes
ADI1	9.58358	15.2553	0.670673	2.72964	0.0003	0.00110165	yes
MXRA7	9.6199	15.3097	0.670352	3.07144	5e-05	0.000211183	yes
PGM2	2.84119	4.52148	0.6703	2.14637	0.00355	0.00977025	yes
FOSB	3.29087	5.2362	0.670051	2.47668	0.0006	0.00204703	yes
NDUFAB1	21.4492	34.0915	0.668484	2.31619	0.00265	0.00756906	yes
TNFRSF10A	3.37955	5.37141	0.668471	1.66351	0.02115	0.0449247	yes
PHGDH	170.356	270.578	0.667486	12.9163	5e-05	0.000211183	yes
ZMIZ2	7.71979	12.2612	0.667463	4.44872	5e-05	0.000211183	yes
CTPS1	9.99059	15.8646	0.667168	3.90843	5e-05	0.000211183	yes
TUBE1	3.24506	5.15266	0.667073	1.8783	0.00905	0.0218539	yes
COL5A3	3.01897	4.78896	0.665658	3.086	5e-05	0.000211183	yes
COMMD4	21.6026	34.2318	0.664132	2.80619	5e-05	0.000211183	yes
SRPX	71.5947	113.372	0.663141	7.84776	5e-05	0.000211183	yes
TAF11	6.156	9.74547	0.66274	2.05243	0.0051	0.0134025	yes
GALNT6	5.20484	8.2378	0.662404	3.41343	5e-05	0.000211183	yes
OSBPL10	7.62329	12.0641	0.662232	3.94497	5e-05	0.000211183	yes
TRUB2	10.7885	17.0652	0.661565	2.64837	0.0007	0.00235221	yes
GCSH	7.44179	11.7695	0.661327	2.20912	0.0028	0.00793059	yes
WDR54	7.42405	11.7407	0.661244	1.89703	0.0103	0.0243513	yes
MGC72080	18.5155	29.2768	0.661021	2.17706	0.00455	0.0121422	yes
RNPS1	12.7403	20.1421	0.660818	3.44335	5e-05	0.000211183	yes
SLC25A51	4.57191	7.22768	0.660737	1.68562	0.0212	0.0449891	yes
CEP76	2.27243	3.59067	0.660016	1.66981	0.02095	0.0445724	yes
DCXR	39.7388	62.7263	0.658522	3.56121	5e-05	0.000211183	yes
SUGCT	8.86854	13.997	0.658353	2.52241	0.0006	0.00204703	yes
PENK	93.6473	147.746	0.65781	6.91788	5e-05	0.000211183	yes
SPRY1	7.17521	11.3182	0.657552	2.76563	0.0001	0.000403354	yes
VPS37A	4.23326	6.67718	0.657468	3.05442	0.0001	0.000403354	yes
SDCCAG3	4.07652	6.42977	0.65743	2.02215	0.0061	0.0155564	yes
NDUFAF4	2.8407	4.48	0.657253	1.80801	0.01365	0.0310737	yes
SSR3	9.01385	14.2152	0.657217	4.3027	5e-05	0.000211183	yes
SLC4A11	2.16634	3.41412	0.656255	1.74188	0.0131	0.030016	yes
KIF1C	22.0125	34.6824	0.655882	8.97286	5e-05	0.000211183	yes
EXOSC10	11.6846	18.4081	0.655732	3.94435	5e-05	0.000211183	yes
NCKIPSD	2.1572	3.39696	0.655086	1.72043	0.01775	0.0387658	yes
CAMK1	6.08496	9.57608	0.654187	1.99216	0.00825	0.020151	yes
USP39	15.2396	23.972	0.653525	3.80987	5e-05	0.000211183	yes
STRADB	12.3503	19.4206	0.653041	3.59625	5e-05	0.000211183	yes
ODF2	7.84129	12.328	0.652779	2.99443	5e-05	0.000211183	yes
SRPX2	41.3021	64.9265	0.652592	6.44845	5e-05	0.000211183	yes
EIF2S1	7.91351	12.4399	0.652587	3.99664	5e-05	0.000211183	yes
RIOK1	5.97611	9.39264	0.652325	2.56151	0.0002	0.000765494	yes
TRABD	2.84615	4.47025	0.651344	1.73951	0.0183	0.0398053	yes
ZBTB7A	2.40435	3.77071	0.649192	2.2682	0.00275	0.00780348	yes
ETS1	2.59238	4.06547	0.649143	2.50039	0.0003	0.00110165	yes
SFXN1	4.68639	7.3416	0.647618	2.56312	0.00095	0.00308017	yes
NGLY1	3.61526	5.6607	0.646879	1.98639	0.00475	0.0125841	yes
ERCC6-PGBD3	3.55937	5.57316	0.646874	2.40088	0.00095	0.00308017	yes
ALG8	20.2644	31.723	0.646584	3.83309	5e-05	0.000211183	yes
RAD21	26.0035	40.6646	0.645066	6.6196	5e-05	0.000211183	yes
HSPD1	77.6802	121.384	0.643957	8.7355	5e-05	0.000211183	yes
CAD	6.84198	10.6874	0.64342	4.76718	5e-05	0.000211183	yes
NIFK	5.61988	8.77825	0.643394	2.03016	0.00525	0.0137178	yes
ZNF28	6.26542	9.78172	0.642676	3.65447	5e-05	0.000211183	yes
CREB3L1	85.7884	133.923	0.642547	10.2591	5e-05	0.000211183	yes
MED27	9.55534	14.9079	0.641695	2.24544	0.00155	0.00473338	yes
SMARCD2	13.0305	20.3251	0.641367	4.05033	5e-05	0.000211183	yes
MTFR1	5.87623	9.15896	0.640295	2.04556	0.0047	0.0124951	yes
IGFBP5	17.3127	26.9698	0.639511	7.13897	5e-05	0.000211183	yes
LMBRD2	4.04788	6.3025	0.638758	2.41714	0.0012	0.00378729	yes
AGAP1	10.6502	16.5762	0.638233	4.64396	5e-05	0.000211183	yes
COQ9	14.9532	23.2711	0.638089	3.25976	5e-05	0.000211183	yes
FZD4	1.57073	2.44035	0.635654	2.30552	0.0014	0.00433763	yes
BCAR1	4.2601	6.61307	0.634432	2.3417	0.00045	0.00158803	yes
TENM4	1.56595	2.43076	0.634376	3.14716	5e-05	0.000211183	yes
PBDC1	9.75455	15.1393	0.63415	2.09356	0.0038	0.0103554	yes
DIAPH1	18.9851	29.4576	0.633775	6.93611	5e-05	0.000211183	yes
TMEM208	9.74379	15.1161	0.633534	1.65388	0.02215	0.0467123	yes
KIAA1715	4.36824	6.77643	0.633472	3.83781	5e-05	0.000211183	yes
TMEM109	21.2904	33.0268	0.633435	4.68237	5e-05	0.000211183	yes
FASTK	7.16011	11.107	0.633416	2.24771	0.0016	0.00486818	yes
HSPG2	32.5923	50.5122	0.632102	13.8177	5e-05	0.000211183	yes
CCP110	2.68055	4.15118	0.630994	2.56239	0.00065	0.00220119	yes
FUS	27.3277	42.2756	0.62946	7.83058	5e-05	0.000211183	yes
ZNF598	4.45396	6.88856	0.629114	2.54607	0.0007	0.00235221	yes
NDE1	7.6204	11.7777	0.628124	3.25355	5e-05	0.000211183	yes
ZNF85	5.95487	9.20257	0.627965	2.2588	0.0013	0.00405667	yes
UGP2	50.3518	77.7982	0.627692	6.69782	5e-05	0.000211183	yes
PSMC3	83.9172	129.606	0.627097	7.36266	5e-05	0.000211183	yes
FOS	66.1764	102.198	0.626982	7.7517	5e-05	0.000211183	yes
XPNPEP3	3.04542	4.70257	0.626806	2.9544	5e-05	0.000211183	yes
MDFIC	6.39213	9.87032	0.6268	3.34331	5e-05	0.000211183	yes
UCKL1	5.49144	8.47651	0.626285	1.98799	0.0041	0.0110706	yes
ME2	5.08467	7.84414	0.625459	3.18663	5e-05	0.000211183	yes
SNRPD3	2.91039	4.48924	0.62526	2.16909	0.00345	0.00952083	yes
PLEKHB2	2.73201	4.21308	0.624911	2.06207	0.00125	0.00392073	yes
DRAP1	65.8909	101.606	0.624834	4.92268	5e-05	0.000211183	yes
MYO19	2.6579	4.09811	0.624673	2.04431	0.00385	0.010476	yes
RNF5P1	7.59473	11.7054	0.6241	1.71058	0.0162	0.0359825	yes
POLR3E	3.7031	5.70452	0.623371	2.34095	0.00045	0.00158803	yes
SNUPN	7.64671	11.7788	0.623276	2.13102	0.0026	0.0074472	yes
IL17RC	6.85237	10.5528	0.62295	2.54931	0.00075	0.00249909	yes
ADAMTS7	3.01431	4.64143	0.622739	2.68296	0.0005	0.0017383	yes
CERS5	2.87878	4.43053	0.622022	1.75759	0.0113	0.0263878	yes
EHD4	3.20575	4.933	0.621804	1.96397	0.00745	0.0184584	yes
EIF4E2	36.969	56.8582	0.621054	3.8618	5e-05	0.000211183	yes
TRMT2B	2.96937	4.56632	0.620876	1.91812	0.0058	0.0148868	yes
ZKSCAN5	3.31964	5.10463	0.620778	2.43525	0.00075	0.00249909	yes
HRAS	23.5944	36.2796	0.620716	3.00239	5e-05	0.000211183	yes
SLC38A10	12.4739	19.177	0.620467	4.17222	5e-05	0.000211183	yes
AKAP13	8.6779	13.3378	0.620099	6.92839	5e-05	0.000211183	yes
HMGCR	6.0261	9.25212	0.61856	3.41359	5e-05	0.000211183	yes
PRMT3	3.12371	4.79586	0.618528	1.79324	0.0099	0.0235825	yes
TPGS2	24.2273	37.1808	0.61792	3.56524	5e-05	0.000211183	yes
QTRTD1	1.6185	2.4838	0.617887	1.53576	0.0193	0.0416337	yes
TFRC	11.4893	17.6082	0.615957	4.935	5e-05	0.000211183	yes
IARS	82.9505	127.115	0.615811	11.8868	5e-05	0.000211183	yes
HIST1H4E	1079.84	1653.2	0.614453	9.24057	5e-05	0.000211183	yes
COA1	8.68338	13.2937	0.614416	1.647	0.02265	0.047602	yes
HNRNPA1P10	264.584	404.896	0.613829	10.8655	5e-05	0.000211183	yes
NUP62	20.7746	31.7833	0.61345	5.22151	5e-05	0.000211183	yes
BUB3	23.3301	35.6853	0.613138	3.70416	5e-05	0.000211183	yes
IWS1	8.78205	13.4298	0.612806	3.30437	5e-05	0.000211183	yes
FBXW5	17.287	26.4357	0.612798	4.08439	5e-05	0.000211183	yes
SAE1	15.0951	23.068	0.611817	3.85808	5e-05	0.000211183	yes
BCLAF1	9.25685	14.1404	0.611234	5.27346	5e-05	0.000211183	yes
SDPR	2.65848	4.06072	0.611133	1.87638	0.0103	0.0243513	yes
TTLL5	5.79446	8.84757	0.610607	3.42099	5e-05	0.000211183	yes
NOL9	2.80952	4.28967	0.610543	2.8354	0.0001	0.000403354	yes
EPS8	20.1399	30.749	0.610486	5.86473	5e-05	0.000211183	yes
DR1	4.95652	7.56099	0.609247	2.5253	0.0007	0.00235221	yes
DNAJB11	21.082	32.1436	0.608521	3.70948	5e-05	0.000211183	yes
BCAS2	13.813	21.0379	0.606956	2.55093	0.0009	0.00293576	yes
TCHP	3.52265	5.36503	0.606925	2.06571	0.00415	0.0111924	yes
HIATL1	10.5534	16.0641	0.606136	3.77098	5e-05	0.000211183	yes
DGKZ	4.39622	6.69089	0.605933	2.45506	0.0005	0.0017383	yes
SGTB	2.33888	3.55918	0.60573	2.29046	0.00195	0.00582641	yes
CPOX	4.48405	6.81995	0.604959	2.19131	0.00245	0.00708639	yes
LSG1	3.64522	5.54322	0.604718	2.29527	0.0019	0.00569004	yes
STX6	1.82438	2.77401	0.604565	1.90766	0.00745	0.0184584	yes
KANSL1L	1.95664	2.97481	0.604416	1.91942	0.0066	0.0166549	yes
GUCD1	3.18941	4.84884	0.60435	1.9943	0.0025	0.00721503	yes
FASN	16.2975	24.772	0.604059	7.56593	5e-05	0.000211183	yes
LDLR	13.7656	20.923	0.604016	5.37419	5e-05	0.000211183	yes
ZHX3	2.13509	3.2446	0.603743	2.99798	0.0001	0.000403354	yes
HMGA2	7.16112	10.8712	0.602253	2.17573	0.00125	0.00392073	yes
ADM	8.10497	12.301	0.601901	2.18023	0.0026	0.0074472	yes
PCSK7	6.75733	10.2454	0.600446	3.27652	5e-05	0.000211183	yes
RRP36	11.7638	17.816	0.598817	2.16906	0.0026	0.0074472	yes
MICALL1	4.01769	6.08319	0.598462	2.67415	0.00015	0.000584898	yes
POLR3GL	16.3121	24.6945	0.598246	2.56007	0.0003	0.00110165	yes
RNF167	15.2853	23.1276	0.597467	3.12774	5e-05	0.000211183	yes
MPDU1	45.4733	68.7117	0.595537	5.1157	5e-05	0.000211183	yes
SH3GL1	32.5412	49.1637	0.595326	5.50928	5e-05	0.000211183	yes
CCT5	45.3444	68.4546	0.594223	7.78207	5e-05	0.000211183	yes
NOP2	6.64657	10.0329	0.594056	2.54603	0.0002	0.000765494	yes
MRPL15	6.25621	9.44234	0.593856	1.99845	0.00815	0.0199387	yes
AMD1	6.65455	10.0407	0.593449	2.87032	0.0001	0.000403354	yes
ZNF468	5.55219	8.37689	0.593356	2.89735	5e-05	0.000211183	yes
POMK	8.28468	12.4906	0.59233	2.15869	0.003	0.00840846	yes
HEATR6	2.80046	4.22093	0.591897	2.04046	0.0048	0.0126981	yes
ACLY	50.5816	76.2156	0.591473	9.18452	5e-05	0.000211183	yes
RAB12	15.2632	22.9964	0.591355	3.48557	5e-05	0.000211183	yes
TNS1	15.2146	22.92	0.591151	7.6742	5e-05	0.000211183	yes
NOP10	291.384	438.885	0.59092	6.32234	5e-05	0.000211183	yes
RHOB	7.22617	10.8777	0.590064	2.51289	0.00085	0.00279059	yes
NUP155	11.561	17.3961	0.589496	4.49499	5e-05	0.000211183	yes
MAGI3	2.43384	3.66213	0.589448	2.4511	0.00085	0.00279059	yes
MEA1	26.4456	39.7886	0.589329	2.6621	0.00035	0.00126543	yes
SESN2	7.1512	10.7592	0.589319	3.13331	0.0001	0.000403354	yes
SIPA1L3	3.52071	5.28973	0.587325	3.34007	5e-05	0.000211183	yes
LAMA3	14.7439	22.1479	0.587051	6.85994	5e-05	0.000211183	yes
LSM12	6.75976	10.1524	0.586779	2.4757	0.0013	0.00405667	yes
SRSF2	3.96937	5.95542	0.585291	1.62805	0.01855	0.0402629	yes
INSIG1	4.58287	6.87072	0.584209	2.21133	0.00255	0.00733848	yes
HSF1	18.2378	27.3289	0.583493	3.73137	5e-05	0.000211183	yes
AQP1	2.70955	4.0592	0.58314	1.57864	0.01905	0.0412014	yes
BAG5	3.75238	5.62124	0.583081	2.59525	0.00025	0.00093456	yes
IPO9	5.49798	8.23622	0.58308	4.88408	5e-05	0.000211183	yes
PITRM1	32.9399	49.3263	0.582521	6.3879	5e-05	0.000211183	yes
NABP2	11.131	16.6677	0.582466	2.30536	0.00235	0.00683392	yes
PCYT2	4.23829	6.34234	0.581536	2.13723	0.00175	0.00527888	yes
CYB5A	72.9188	109.1	0.581289	4.23208	5e-05	0.000211183	yes
LCLAT1	1.79405	2.68418	0.581259	1.78055	0.00965	0.023041	yes
FN1	4722.61	7065.53	0.581214	56.599	5e-05	0.000211183	yes
FLNB	15.5118	23.1878	0.580001	7.36847	5e-05	0.000211183	yes
PPP1R15B	3.296	4.92577	0.579632	2.56243	0.00045	0.00158803	yes
TMEM70	4.44412	6.64108	0.579519	1.77254	0.0132	0.0301997	yes
MCM6	6.051	9.04109	0.579323	2.91543	0.00025	0.00093456	yes
OGDH	31.2364	46.6024	0.577175	6.80124	5e-05	0.000211183	yes
DPP9	13.1088	19.5394	0.575851	4.49173	5e-05	0.000211183	yes
ZIK1	4.33257	6.4561	0.575441	2.01988	0.00515	0.0135067	yes
SHMT2	31.3907	46.7721	0.575312	4.91268	5e-05	0.000211183	yes
PNPLA2	17.9791	26.7882	0.575276	3.92375	5e-05	0.000211183	yes
TCOF1	8.30525	12.3723	0.575022	3.84473	5e-05	0.000211183	yes
DIAPH2	5.61866	8.36987	0.574979	2.81393	5e-05	0.000211183	yes
SYNGR2	5.25988	7.83153	0.574264	1.72648	0.01625	0.0360585	yes
XBP1	13.9025	20.6975	0.574115	2.90812	0.0001	0.000403354	yes
EPRS	43.8696	65.3057	0.573986	8.58573	5e-05	0.000211183	yes
IL17RA	4.19186	6.23793	0.573476	3.62546	5e-05	0.000211183	yes
COX15	2.65219	3.94541	0.572988	2.69325	5e-05	0.000211183	yes
VASP	14.777	21.9721	0.572317	3.43708	5e-05	0.000211183	yes
PAK1IP1	8.29679	12.3333	0.57193	2.00755	0.0053	0.0138169	yes
TIMM50	10.9211	16.2303	0.571573	3.1597	5e-05	0.000211183	yes
TBX2	5.09931	7.57723	0.571368	2.47139	0.00125	0.00392073	yes
UBN1	6.97073	10.3564	0.571136	3.80879	5e-05	0.000211183	yes
SCAMP2	18.7471	27.8261	0.569771	2.79147	0.00015	0.000584898	yes
ERAL1	14.1819	21.0493	0.569726	2.9676	5e-05	0.000211183	yes
VANGL1	2.88121	4.27611	0.569624	2.98092	5e-05	0.000211183	yes
NFS1	4.79094	7.10896	0.569329	1.92917	0.00675	0.0169865	yes
DIMT1	6.37184	9.44975	0.568567	1.80249	0.01305	0.0299465	yes
ANXA5	516.682	766.129	0.56831	16.5739	5e-05	0.000211183	yes
TMEM184C	14.2449	21.112	0.567621	3.84392	5e-05	0.000211183	yes
SVEP1	8.77912	13.0071	0.567153	6.32726	5e-05	0.000211183	yes
HYLS1	4.71136	6.97988	0.567059	1.65576	0.0193	0.0416337	yes
PSPH	4.91343	7.2759	0.566397	1.87513	0.01225	0.0282811	yes
APOD	103.83	153.729	0.566165	6.00465	5e-05	0.000211183	yes
DARS2	7.39449	10.9448	0.565721	2.96107	0.0001	0.000403354	yes
TAF6	9.21397	13.6373	0.565664	2.66839	0.0003	0.00110165	yes
PPME1	6.66329	9.85528	0.564662	2.45818	0.00095	0.00308017	yes
CHIC2	8.00924	11.8318	0.562935	1.66959	0.02085	0.0443803	yes
PDIA4	61.3125	90.5739	0.562915	7.88442	5e-05	0.000211183	yes
DNAJB4	6.81018	10.056	0.56229	2.23124	0.0026	0.0074472	yes
GPS1	11.0405	16.2986	0.561947	2.61791	0.00035	0.00126543	yes
MFGE8	191.328	282.445	0.561919	10.5335	5e-05	0.000211183	yes
DNM1L	12.2369	18.0609	0.561625	4.33595	5e-05	0.000211183	yes
BIN1	25.4114	37.504	0.561565	4.2604	5e-05	0.000211183	yes
FGD4	4.8996	7.22488	0.560309	2.22995	0.00205	0.00608542	yes
CLUH	2.34151	3.45233	0.56013	2.04861	0.0046	0.0122613	yes
AHNAK2	203.935	300.513	0.55932	36.4586	5e-05	0.000211183	yes
MRPS35	4.32054	6.36554	0.559073	1.59105	0.0229	0.047984	yes
MVD	4.42505	6.51897	0.55895	1.62631	0.02225	0.0469015	yes
OXCT1	18.7695	27.6304	0.557867	4.70455	5e-05	0.000211183	yes
NFIC	13.5254	19.9104	0.557853	6.04649	5e-05	0.000211183	yes
ABHD5	6.08758	8.96127	0.557834	3.36604	5e-05	0.000211183	yes
NPRL3	5.81452	8.5523	0.556652	2.27095	0.0015	0.00460222	yes
SCD	5.90496	8.68021	0.555803	3.33269	5e-05	0.000211183	yes
BPGM	10.2511	15.0684	0.555745	2.38049	0.00105	0.00336029	yes
NUCKS1	24.076	35.3878	0.555659	7.34781	5e-05	0.000211183	yes
RNF34	8.60732	12.6404	0.554404	2.29647	0.001	0.00322171	yes
IER5	4.15421	6.09547	0.553163	1.77551	0.0146	0.0329654	yes
SLC33A1	11.2038	16.439	0.55313	3.01631	0.0001	0.000403354	yes
ELOF1	11.2206	16.4627	0.553061	1.80016	0.01485	0.0334143	yes
GTF3A	30.6971	45.0216	0.552516	3.58692	5e-05	0.000211183	yes
CDAN1	2.71252	3.97778	0.552329	2.08172	0.00385	0.010476	yes
AP2A1	35.9991	52.7842	0.552146	6.24039	5e-05	0.000211183	yes
HACD2	8.23926	12.0727	0.55116	1.67612	0.0211	0.0448393	yes
PRPF3	14.8016	21.6868	0.551067	3.4432	5e-05	0.000211183	yes
HNRNPA0	12.9522	18.9606	0.549804	3.5414	5e-05	0.000211183	yes
LARS	31.3789	45.9307	0.549666	7.11769	5e-05	0.000211183	yes
SLC44A1	12.2601	17.9438	0.549513	6.45657	5e-05	0.000211183	yes
MAP7D3	5.0338	7.36673	0.549379	2.70865	0.00025	0.00093456	yes
ANKRD52	4.69745	6.87397	0.549266	3.69277	5e-05	0.000211183	yes
TUBGCP3	3.84899	5.62886	0.548363	1.8576	0.00915	0.0220488	yes
VDAC1	57.969	84.7716	0.5483	6.03101	5e-05	0.000211183	yes
RBM8A	8.5147	12.448	0.547886	3.72097	5e-05	0.000211183	yes
PPIF	4.31892	6.30265	0.54529	1.71512	0.0168	0.0370362	yes
VIMP	17.5591	25.62	0.545049	2.52134	0.00065	0.00220119	yes
LIN54	4.29364	6.26377	0.544829	2.79985	5e-05	0.000211183	yes
PSMB3	42.7826	62.4102	0.544757	2.87636	5e-05	0.000211183	yes
ELOVL1	35.2804	51.4649	0.544724	3.96836	5e-05	0.000211183	yes
PID1	5.31779	7.75055	0.543471	2.05899	0.0036	0.00989594	yes
MCOLN1	11.3099	16.4838	0.543462	2.70569	0.00015	0.000584898	yes
CCT6A	27.6089	40.226	0.542992	4.73752	5e-05	0.000211183	yes
STK24	10.4932	15.2868	0.542831	3.92458	5e-05	0.000211183	yes
MSTO1	4.68154	6.81614	0.541971	1.80976	0.00835	0.0203517	yes
TAF1B	8.10491	11.7969	0.541546	2.40335	0.00115	0.00363828	yes
SARS	91.6954	133.449	0.541366	7.08749	5e-05	0.000211183	yes
CCT8	35.9364	52.2908	0.541112	4.60448	5e-05	0.000211183	yes
TAF9B	5.78158	8.41246	0.541065	2.18584	0.00245	0.00708639	yes
RECQL	15.294	22.2533	0.541053	4.14449	5e-05	0.000211183	yes
RAVER1	3.4695	5.04581	0.540359	1.98631	0.0073	0.0181408	yes
DDX54	4.00228	5.82009	0.54022	2.3509	0.00135	0.00419551	yes
COX5A	20.3503	29.5829	0.539718	1.9615	0.007	0.0175048	yes
SND1	55.6585	80.8755	0.539101	7.54115	5e-05	0.000211183	yes
CLCC1	4.12339	5.99009	0.538746	2.47106	0.0012	0.00378729	yes
VRK1	9.5852	13.9226	0.538553	2.17569	0.0026	0.0074472	yes
ZXDC	2.2022	3.19843	0.538419	1.61005	0.02025	0.0433759	yes
EIF2S2	36.0987	52.4255	0.538322	5.38612	5e-05	0.000211183	yes
TMEM106C	18.0493	26.2125	0.538316	2.72663	0.0002	0.000765494	yes
TGFBI	119.513	173.556	0.538234	10.259	5e-05	0.000211183	yes
HYOU1	12.3715	17.9595	0.537733	4.20764	5e-05	0.000211183	yes
GOT1	13.0411	18.9225	0.537036	2.90385	5e-05	0.000211183	yes
TMEM237	3.15069	4.56806	0.535912	2.31425	0.0016	0.00486818	yes
POLG	9.67815	14.0305	0.535766	3.64214	5e-05	0.000211183	yes
SPARC	568.804	824.365	0.535352	18.2904	5e-05	0.000211183	yes
TBC1D8	4.17356	6.04859	0.53532	2.32201	0.00145	0.0044653	yes
COQ6	8.88113	12.8653	0.534669	1.99233	0.00595	0.015212	yes
GARS	290.987	421.507	0.534601	15.7306	5e-05	0.000211183	yes
NOTCH2	87.8061	127.161	0.534265	13.1656	5e-05	0.000211183	yes
CDC27	4.74845	6.8761	0.534135	2.91633	5e-05	0.000211183	yes
DAZAP1	9.37179	13.5687	0.533885	2.46588	0.00085	0.00279059	yes
SLMO2-ATP5E	14.0215	20.2983	0.533713	1.88868	0.00705	0.0176154	yes
SNRPF	24.8445	35.9611	0.533511	2.17589	0.00285	0.00805473	yes
RANBP6	2.01022	2.90953	0.533428	1.6228	0.0205	0.0437576	yes
HMGN1	64.6017	93.497	0.533348	4.838	5e-05	0.000211183	yes
YIPF2	6.56695	9.49694	0.532238	1.86417	0.00895	0.0216467	yes
ELK1	6.95728	10.0557	0.531418	2.36443	0.00085	0.00279059	yes
UBE2D2	8.914	12.8744	0.530359	2.66152	0.00035	0.00126543	yes
ATXN2L	21.9355	31.6733	0.530001	5.02369	5e-05	0.000211183	yes
PABPC4	40.5189	58.5039	0.529938	6.20591	5e-05	0.000211183	yes
PDHA1	14.7594	21.3071	0.529702	3.82954	5e-05	0.000211183	yes
TNPO1	16.9516	24.4635	0.529212	6.68771	5e-05	0.000211183	yes
MARVELD1	3.18663	4.59712	0.528699	1.76558	0.01645	0.0363875	yes
KIAA1644	1.95794	2.82415	0.528479	2.03329	0.0054	0.0140136	yes
TFDP1	20.6437	29.7757	0.528434	3.96345	5e-05	0.000211183	yes
NBPF9	2.28521	3.29408	0.527549	1.86808	0.0085	0.0206677	yes
TCERG1	6.6916	9.64419	0.527309	2.87238	0.0001	0.000403354	yes
MGLL	19.7229	28.4216	0.527113	5.05284	5e-05	0.000211183	yes
FSTL1	132.546	190.936	0.526593	11.1735	5e-05	0.000211183	yes
ANKLE2	7.63238	10.9935	0.526443	3.23066	5e-05	0.000211183	yes
GALNT10	6.76748	9.74654	0.526271	3.49416	5e-05	0.000211183	yes
ILF2	38.6498	55.6279	0.525347	4.47811	5e-05	0.000211183	yes
RPL8	570.102	820.466	0.525224	10.1411	5e-05	0.000211183	yes
TFAM	2.05561	2.95807	0.525088	1.78533	0.01335	0.0304515	yes
POLR3D	7.87489	11.3243	0.524086	2.08085	0.00475	0.0125841	yes
DDX46	5.86299	8.43054	0.523987	3.15714	5e-05	0.000211183	yes
FADS2	48.8883	70.2691	0.523401	6.59975	5e-05	0.000211183	yes
RGCC	43.0634	61.8885	0.523211	3.50045	5e-05	0.000211183	yes
ERF	6.57652	9.44887	0.522817	2.20644	0.00205	0.00608542	yes
C5	2.83058	4.06525	0.522249	2.1374	0.00365	0.0100123	yes
TTL	3.16042	4.53862	0.522139	2.20397	0.00255	0.00733848	yes
SNRPG	61.3344	88.0526	0.521668	2.70712	0.00025	0.00093456	yes
CHAMP1	3.28794	4.71936	0.521409	1.86953	0.0073	0.0181408	yes
PIH1D1	12.2858	17.6273	0.520824	2.00384	0.00635	0.0160996	yes
CS	23.4645	33.6617	0.520627	4.49084	5e-05	0.000211183	yes
PPP1R12C	7.67464	11.0098	0.520611	2.52609	0.0002	0.000765494	yes
LLPH	13.4113	19.2342	0.520225	2.04528	0.00435	0.0116595	yes
TBC1D1	3.94116	5.6469	0.518837	2.41901	0.0004	0.00142757	yes
COL7A1	56.873	81.4634	0.518407	11.2392	5e-05	0.000211183	yes
STC2	3.76131	5.38721	0.518302	2.44698	0.001	0.00322171	yes
SRPRB	11.851	16.9704	0.518005	3.0919	0.0001	0.000403354	yes
TRA2B	7.81085	11.1843	0.517926	3.10514	5e-05	0.000211183	yes
TMEM147	30.2511	43.3052	0.517553	2.47978	0.00085	0.00279059	yes
KANK1	6.49033	9.29103	0.517547	3.09335	5e-05	0.000211183	yes
RPPH1	438.31	627.362	0.517345	4.33342	5e-05	0.000211183	yes
ARL4D	11.9177	17.0561	0.517179	2.24639	0.0027	0.00768306	yes
APOOL	2.08531	2.98352	0.516756	1.98618	0.0054	0.0140136	yes
SLC27A4	5.41293	7.74158	0.516217	2.21415	0.0022	0.00646352	yes
AP1M1	20.1597	28.8313	0.516157	3.6078	5e-05	0.000211183	yes
THUMPD3	4.62675	6.61373	0.515465	2.22751	0.0021	0.00620763	yes
HDGFRP3	6.2085	8.86784	0.51434	2.02804	0.0051	0.0134025	yes
CDKN2C	8.72186	12.4568	0.514222	1.71347	0.0157	0.0349824	yes
PSMD2	79.3852	113.376	0.514178	7.85999	5e-05	0.000211183	yes
TAX1BP3	25.7043	36.7085	0.514105	2.9954	5e-05	0.000211183	yes
MPG	28.5487	40.7687	0.51404	2.75753	5e-05	0.000211183	yes
YARS	43.5812	62.2191	0.513651	6.02935	5e-05	0.000211183	yes
SLC20A2	2.67247	3.81367	0.513008	1.61253	0.01965	0.042279	yes
RAB31	4.61774	6.58917	0.512909	2.28308	0.00235	0.00683392	yes
WDR33	3.27379	4.67123	0.512839	2.20173	0.00195	0.00582641	yes
FAF2	5.8168	8.29954	0.512806	2.76306	0.0001	0.000403354	yes
RNF121	4.13274	5.89518	0.512437	1.64804	0.01505	0.0337978	yes
PACSIN2	5.70062	8.13116	0.512341	2.26534	0.0015	0.00460222	yes
SYNCRIP	34.4125	49.079	0.512172	5.46909	5e-05	0.000211183	yes
FAS	41.2321	58.8025	0.51211	5.3949	5e-05	0.000211183	yes
SUN2	12.5915	17.9567	0.512075	3.74582	5e-05	0.000211183	yes
PARVB	20.6885	29.4946	0.51162	3.00013	0.0001	0.000403354	yes
NEXN	21.3729	30.4652	0.511376	4.33021	5e-05	0.000211183	yes
OSBPL6	1.96172	2.79571	0.511091	1.95305	0.0048	0.0126981	yes
ASXL2	5.5089	7.84967	0.510867	3.38496	5e-05	0.000211183	yes
YBX1	226.011	321.907	0.510253	9.58645	5e-05	0.000211183	yes
SEC14L1	7.10273	10.1144	0.509958	2.5098	0.00065	0.00220119	yes
PPP2R5D	27.4246	38.998	0.50793	4.64018	5e-05	0.000211183	yes
SGSM3	5.67788	8.07036	0.507281	2.14454	0.0024	0.0069616	yes
MLH1	18.492	26.2739	0.506729	3.56907	5e-05	0.000211183	yes
USB1	14.5041	20.6014	0.506288	2.94151	5e-05	0.000211183	yes
POLR1A	4.83187	6.85942	0.505505	3.00575	0.00015	0.000584898	yes
NDUFV2	92.135	130.783	0.505351	4.36443	5e-05	0.000211183	yes
ERCC1	63.3821	89.9635	0.505265	4.81879	5e-05	0.000211183	yes
ARF6	8.74207	12.4083	0.505261	3.08784	5e-05	0.000211183	yes
MARCH7	7.23891	10.2747	0.505258	2.58197	0.00025	0.00093456	yes
RPS5	518.265	735.38	0.504801	9.06709	5e-05	0.000211183	yes
AP2S1	54.4615	77.2596	0.504476	3.38448	5e-05	0.000211183	yes
LRRFIP1	16.7617	23.7726	0.504133	4.26021	5e-05	0.000211183	yes
ZNF777	4.6451	6.58589	0.503668	1.96522	0.0076	0.0187588	yes
MAPRE1	19.0059	26.9463	0.503639	3.63929	5e-05	0.000211183	yes
ARPP19	6.72413	9.52862	0.50292	3.15509	5e-05	0.000211183	yes
ATF7	10.5448	14.9422	0.502853	1.96944	0.00465	0.0123729	yes
RPA1	17.2206	24.3977	0.502609	4.55531	5e-05	0.000211183	yes
SHARPIN	7.13054	10.1007	0.502378	1.78732	0.0116	0.026985	yes
PLEKHO2	3.34223	4.73315	0.501988	1.80941	0.01155	0.0268892	yes
MZT2B	46.9531	66.4909	0.501936	3.12289	5e-05	0.000211183	yes
UGGT2	5.58352	7.90673	0.501906	2.77309	0.0001	0.000403354	yes
AARS	168.543	238.656	0.501817	12.4404	5e-05	0.000211183	yes
ATPIF1	46.1134	65.2917	0.501714	2.11137	0.00445	0.0118962	yes
NCKAP1	38.6936	54.7507	0.500784	6.9926	5e-05	0.000211183	yes
RALB	7.87367	11.1404	0.500699	2.14659	0.0038	0.0103554	yes
RPL38	254.846	360.536	0.500518	3.51364	5e-05	0.000211183	yes
TAF15	94.0439	133.035	0.500402	7.07468	5e-05	0.000211183	yes
FAM168B	1.95831	2.76919	0.499861	1.70693	0.0217	0.0458797	yes
SPON2	89.6882	126.798	0.499547	6.22327	5e-05	0.000211183	yes
EMP3	215.733	304.838	0.498797	6.18507	5e-05	0.000211183	yes
IMMT	14.2824	20.174	0.498263	3.33738	5e-05	0.000211183	yes
CCDC14	3.05927	4.32028	0.497935	1.81724	0.01055	0.0248203	yes
PPP2R2A	4.26619	6.024	0.497772	2.08783	0.0039	0.0105995	yes
CHEK1	5.11472	7.22071	0.497486	1.89001	0.00745	0.0184584	yes
NDUFB2	46.7057	65.9304	0.497346	1.95012	0.00645	0.0163169	yes
BLZF1	4.8238	6.80859	0.497188	1.68347	0.01425	0.0323028	yes
NDUFA2	38.9291	54.9267	0.496659	2.38382	0.0012	0.00378729	yes
FAM120A	69.0517	97.4162	0.496485	7.84756	5e-05	0.000211183	yes
ITGA6	13.8104	19.4761	0.49595	4.58652	5e-05	0.000211183	yes
PLAUR	28.9174	40.7713	0.495616	3.19842	5e-05	0.000211183	yes
VDAC2	38.1979	53.7652	0.493177	3.76457	5e-05	0.000211183	yes
GPHN	4.52562	6.36924	0.493004	2.24311	0.00125	0.00392073	yes
OXSR1	8.89047	12.5044	0.492108	3.25866	5e-05	0.000211183	yes
PCMT1	20.1435	28.3151	0.491259	2.16989	0.00225	0.00659557	yes
SEC23B	22.021	30.9537	0.491236	4.19952	5e-05	0.000211183	yes
LHFP	6.95187	9.77149	0.491178	1.94258	0.0074	0.0183544	yes
PTBP3	5.91365	8.30662	0.490214	2.67566	0.00015	0.000584898	yes
APRT	72.3402	101.6	0.49003	3.2781	5e-05	0.000211183	yes
WIPF1	14.4866	20.3439	0.489883	4.12975	5e-05	0.000211183	yes
LAMTOR3	2.43885	3.4226	0.48889	1.58811	0.02385	0.0496898	yes
PRKAR2A	5.51971	7.74129	0.487982	1.80081	0.0121	0.0279772	yes
FTSJ2	9.16316	12.847	0.48751	1.86335	0.0103	0.0243513	yes
OSTM1	3.12497	4.38117	0.487474	1.89693	0.0094	0.0225324	yes
PPM1G	23.1593	32.4489	0.486576	3.58129	5e-05	0.000211183	yes
KPNB1	72.8542	102.057	0.486297	8.38258	5e-05	0.000211183	yes
FOXO3	4.07778	5.71054	0.485845	2.77434	0.00025	0.00093456	yes
EEF1B2	246.04	344.543	0.485788	6.52584	5e-05	0.000211183	yes
RHOC	148.951	208.452	0.48488	6.63398	5e-05	0.000211183	yes
RAB22A	2.13366	2.98581	0.484796	2.18621	0.0027	0.00768306	yes
ORC3	7.39575	10.3479	0.484566	2.12429	0.00325	0.00903437	yes
TELO2	3.34464	4.67945	0.484487	1.65532	0.01875	0.0406391	yes
CAV2	7.98073	11.1641	0.484279	2.45153	0.0005	0.0017383	yes
SKIV2L	6.65214	9.30401	0.484034	2.63285	0.00035	0.00126543	yes
OSBPL11	2.65098	3.70493	0.482918	1.76262	0.01635	0.036254	yes
KDM2B	2.46707	3.4476	0.482792	1.80801	0.01075	0.0252454	yes
MAZ	33.5932	46.9311	0.482372	4.35369	5e-05	0.000211183	yes
PHACTR2	4.70562	6.57253	0.482065	3.34668	5e-05	0.000211183	yes
NUDT1	21.7045	30.3127	0.481929	1.56171	0.01765	0.0385843	yes
GTPBP6	16.4451	22.96	0.481471	2.05282	0.00525	0.0137178	yes
ADAM15	28.6163	39.9362	0.48086	4.33021	5e-05	0.000211183	yes
LZTR1	8.00599	11.1657	0.479923	2.94251	5e-05	0.000211183	yes
PDAP1	17.1483	23.8997	0.478928	3.30291	5e-05	0.000211183	yes
BCAR3	13.9319	19.4163	0.478879	3.02381	5e-05	0.000211183	yes
ARHGAP10	12.7312	17.7395	0.478598	3.05102	5e-05	0.000211183	yes
FAM35A	8.32626	11.597	0.478017	2.64616	0.0001	0.000403354	yes
SLBP	9.70728	13.5148	0.477401	2.22557	0.00165	0.00500531	yes
ATF1	6.24396	8.69264	0.477334	1.91	0.0075	0.0185571	yes
EIF4A3	19.2942	26.8434	0.476402	2.77328	0.00025	0.00093456	yes
FAM104A	5.93414	8.25519	0.476262	1.95032	0.0059	0.0151138	yes
ETHE1	75.3905	104.826	0.475544	3.81644	5e-05	0.000211183	yes
NDUFA6	38.1233	53.0072	0.475516	3.10373	5e-05	0.000211183	yes
WSB2	13.6763	19.0076	0.474893	2.99316	0.0001	0.000403354	yes
SSNA1	19.8536	27.5885	0.474666	1.92377	0.00935	0.0224243	yes
TMA7	124.111	172.366	0.473838	2.8753	5e-05	0.000211183	yes
NDST2	23.421	32.5132	0.473225	4.73648	5e-05	0.000211183	yes
ICMT	5.66492	7.85791	0.472089	2.55702	0.0005	0.0017383	yes
KLF6	43.2821	60.0323	0.47197	6.70156	5e-05	0.000211183	yes
ZDHHC8	4.4162	6.12245	0.471303	1.87007	0.00845	0.0205735	yes
ROR2	3.0865	4.27675	0.47054	1.73566	0.01525	0.0341797	yes
ST3GAL3	9.57489	13.2669	0.4705	1.90857	0.00135	0.00419551	yes
MGAT2	18.1303	25.1061	0.469639	3.34649	5e-05	0.000211183	yes
AUTS2	6.95989	9.63776	0.469634	3.18163	5e-05	0.000211183	yes
FAM214B	4.25498	5.89205	0.469616	1.73225	0.0155	0.0346043	yes
SRP72	22.2657	30.8306	0.469537	4.42718	5e-05	0.000211183	yes
MANEA	3.31545	4.59046	0.469434	1.89823	0.0076	0.0187588	yes
NUP98	14.154	19.589	0.468837	4.65048	5e-05	0.000211183	yes
GNE	5.06158	7.00493	0.468783	2.4714	0.00055	0.00189698	yes
MPHOSPH9	3.90452	5.4033	0.468693	1.96504	0.00535	0.0139234	yes
GSS	37.8914	52.423	0.468331	3.9945	5e-05	0.000211183	yes
COX5B	112.887	156.168	0.468224	2.92783	0.0002	0.000765494	yes
MAK16	6.37794	8.82049	0.467769	2.29208	0.0018	0.00541006	yes
CEP126	1.83248	2.53383	0.467525	1.73993	0.01325	0.0302838	yes
MLX	11.9027	16.4504	0.466839	2.49947	0.0005	0.0017383	yes
PAK1	11.6432	16.0844	0.466175	3.00683	5e-05	0.000211183	yes
NOP14	7.52627	10.3829	0.464208	2.28277	0.0018	0.00541006	yes
GPD2	11.3365	15.6394	0.464207	3.87438	5e-05	0.000211183	yes
HNRNPA3	12.3519	17.0314	0.463466	4.04156	5e-05	0.000211183	yes
RNF8	2.1659	2.98634	0.463411	1.64494	0.01965	0.042279	yes
GLO1	15.742	21.7026	0.463249	2.6661	0.00035	0.00126543	yes
POLR2J3	7.61068	10.49	0.462915	1.64223	0.02275	0.0477682	yes
MLLT4	3.27808	4.51609	0.462224	2.38505	0.0011	0.00349948	yes
BANF1	40.5862	55.9127	0.462189	3.00677	5e-05	0.000211183	yes
FLII	48.715	67.1086	0.462131	6.73722	5e-05	0.000211183	yes
HDAC7	10.6522	14.6727	0.461977	3.18215	5e-05	0.000211183	yes
SORT1	5.52144	7.60294	0.461512	2.97233	5e-05	0.000211183	yes
ELF4	8.5236	11.7351	0.461301	2.79396	5e-05	0.000211183	yes
IPO5	21.3542	29.3911	0.460857	5.44844	5e-05	0.000211183	yes
SCAMP3	25.5204	35.119	0.4606	2.86714	0.00035	0.00126543	yes
ATR	3.37581	4.6452	0.460509	2.56771	0.0005	0.0017383	yes
GPR1	10.7165	14.7442	0.460324	2.17637	0.00205	0.00608542	yes
C1GALT1	2.03492	2.79862	0.459745	1.7069	0.0173	0.037928	yes
GTF3C6	27.6697	38.042	0.459285	2.22168	0.002	0.00596995	yes
RBX1	36.1045	49.6315	0.459077	2.47311	0.00095	0.00308017	yes
GPI	86.498	118.879	0.458757	8.40631	5e-05	0.000211183	yes
NSUN2	9.05364	12.4406	0.458484	2.547	0.00045	0.00158803	yes
KDELR2	73.7633	101.322	0.457972	6.51989	5e-05	0.000211183	yes
AAR2	6.52488	8.96177	0.457831	1.85211	0.0101	0.0239964	yes
DLAT	6.68479	9.1809	0.457754	2.54284	0.0004	0.00142757	yes
IL20RB	10.9201	14.9967	0.45766	2.18762	0.0025	0.00721503	yes
TMBIM1	47.374	65.0513	0.457483	4.79438	5e-05	0.000211183	yes
FGF7	16.0283	22.0033	0.457092	3.70814	5e-05	0.000211183	yes
EIF3G	59.7252	81.9626	0.456626	3.56505	5e-05	0.000211183	yes
XPO1	15.9233	21.8433	0.456056	4.16866	5e-05	0.000211183	yes
STIP1	43.2984	59.3954	0.456038	4.41326	5e-05	0.000211183	yes
TUFM	65.9025	90.3434	0.455087	5.22276	5e-05	0.000211183	yes
TWIST2	27.3117	37.4394	0.455038	2.20634	0.00275	0.00780348	yes
SF3B3	10.6226	14.5547	0.454345	4.74697	5e-05	0.000211183	yes
STK17B	6.60314	9.04195	0.45348	2.79881	5e-05	0.000211183	yes
COPS7A	25.9866	35.5524	0.452177	3.12507	5e-05	0.000211183	yes
RWDD1	21.1779	28.9596	0.451481	2.45845	0.00065	0.00220119	yes
SMG9	6.80721	9.30566	0.451047	1.81709	0.01115	0.0260842	yes
BCL6	4.39782	6.01038	0.450666	1.81434	0.00965	0.023041	yes
CCDC124	35.3715	48.3392	0.450604	2.49641	0.0003	0.00110165	yes
ITGA3	14.2438	19.459	0.450104	3.89763	5e-05	0.000211183	yes
MRRF	7.64571	10.4443	0.449988	1.71568	0.0131	0.030016	yes
DROSHA	11.133	15.1831	0.447622	3.57315	5e-05	0.000211183	yes
CEP63	10.2439	13.9499	0.445497	2.07367	0.00285	0.00805473	yes
CNIH4	14.2096	19.35	0.445473	1.6595	0.0192	0.0414571	yes
IDH3A	5.83797	7.94627	0.444812	1.77236	0.0123	0.0283822	yes
NME2	238.529	324.646	0.444699	5.15557	5e-05	0.000211183	yes
GSPT1	17.4799	23.7818	0.444164	5.07794	5e-05	0.000211183	yes
ADH1B	25.6182	34.8468	0.443856	3.70803	5e-05	0.000211183	yes
MAEA	9.61171	13.0711	0.44351	2.00456	0.003	0.00840846	yes
RPLP0	1081.57	1470.51	0.443193	12.7381	5e-05	0.000211183	yes
COPS3	19.2108	26.1173	0.443083	2.62197	0.00025	0.00093456	yes
CLEC16A	4.0936	5.56449	0.44288	1.65739	0.02065	0.0440366	yes
TMED9	39.9898	54.2969	0.441235	3.21787	5e-05	0.000211183	yes
TGFBR1	5.5455	7.52391	0.440165	2.72849	0.0002	0.000765494	yes
SENP3	7.52541	10.2019	0.43899	1.91849	0.0067	0.0168746	yes
ARSK	3.90868	5.2986	0.438928	1.62887	0.0231	0.0483365	yes
KIAA1279	15.5105	21.0253	0.438876	2.81012	0.0001	0.000403354	yes
UNC13B	19.2325	26.0688	0.438781	5.06633	5e-05	0.000211183	yes
FZR1	6.65482	9.01828	0.438452	2.17529	0.00185	0.00554939	yes
RNF7	10.741	14.5383	0.436735	1.99877	0.0046	0.0122613	yes
DVL1	12.5808	17.0279	0.436673	2.68279	0.00015	0.000584898	yes
BZW2	17.7286	23.9879	0.43623	2.48118	0.0003	0.00110165	yes
CCT7	48.266	65.2907	0.43587	4.11434	5e-05	0.000211183	yes
FAM20B	3.59375	4.8613	0.435851	2.09488	0.00345	0.00952083	yes
AP2M1	127.144	171.971	0.435699	6.52092	5e-05	0.000211183	yes
ARPC1A	77.4606	104.737	0.435232	4.69041	5e-05	0.000211183	yes
YWHAH	13.4811	18.2226	0.434787	2.10983	0.0025	0.00721503	yes
ADGRE5	8.38363	11.3319	0.434744	2.28961	0.00115	0.00363828	yes
RPN1	106.349	143.731	0.434569	6.94605	5e-05	0.000211183	yes
MFSD12	6.62925	8.95702	0.434173	1.61503	0.0212	0.0449891	yes
DCBLD1	9.27717	12.5316	0.433811	1.8588	0.00835	0.0203517	yes
CNBP	19.6475	26.5279	0.433167	3.58065	5e-05	0.000211183	yes
KAT7	7.85858	10.61	0.433085	2.3276	0.00075	0.00249909	yes
KLF3	4.00669	5.40792	0.432662	2.11919	0.00305	0.00853291	yes
HNRNPA2B1	58.51	78.9708	0.432638	6.37024	5e-05	0.000211183	yes
IL1R1	13.195	17.8087	0.43259	3.64979	5e-05	0.000211183	yes
DNMBP	6.73447	9.08358	0.431698	2.92666	5e-05	0.000211183	yes
NUP214	6.56895	8.85925	0.431522	3.16832	5e-05	0.000211183	yes
VAMP3	11.4883	15.4929	0.431434	2.19961	0.0023	0.00671201	yes
RASSF2	17.3605	23.4051	0.431018	4.25767	5e-05	0.000211183	yes
FDPS	44.5718	60.0905	0.431006	3.23634	5e-05	0.000211183	yes
NDUFS7	36.3682	49.0294	0.430968	2.10285	0.00275	0.00780348	yes
IL16	1.82752	2.46344	0.430792	1.68311	0.0157	0.0349824	yes
FARP2	4.32437	5.82744	0.430373	1.6091	0.0182	0.0396067	yes
RAB6A	29.8069	40.1651	0.430295	4.3069	5e-05	0.000211183	yes
ECI1	20.9761	28.2576	0.429896	1.89653	0.0085	0.0206677	yes
SRXN1	6.51742	8.77429	0.428982	1.80979	0.01125	0.026298	yes
UQCR10	35.2998	47.4992	0.428245	2.2595	0.00195	0.00582641	yes
COASY	8.25929	11.1134	0.428212	1.81847	0.00945	0.0226344	yes
URB1	2.24154	3.016	0.428147	2.19474	0.00175	0.00527888	yes
SF3B4	11.3897	15.3139	0.427114	2.05263	0.0046	0.0122613	yes
ARFGAP3	12.0851	16.2476	0.426999	2.51797	0.0006	0.00204703	yes
RPS2	337.054	452.933	0.42632	6.7452	5e-05	0.000211183	yes
NUP107	7.33558	9.85731	0.426283	2.09011	0.003	0.00840846	yes
RBM10	20.129	27.0379	0.425705	3.53742	5e-05	0.000211183	yes
ASPN	20.2674	27.2211	0.425567	3.04949	5e-05	0.000211183	yes
GYS1	17.6222	23.6647	0.425346	3.42029	5e-05	0.000211183	yes
PTPRG	25.8611	34.7277	0.425305	5.59861	5e-05	0.000211183	yes
LRRC75A-AS1	72.6788	97.5443	0.424523	2.41397	0.00025	0.00093456	yes
PDLIM2	10.0525	13.4864	0.423948	1.87144	0.00995	0.0236831	yes
SERBP1	13.3469	17.9036	0.423743	4.18039	5e-05	0.000211183	yes
LMF2	14.0701	18.8632	0.422946	2.59902	0.0004	0.00142757	yes
GLRX3	43.515	58.2932	0.421815	3.09641	0.0001	0.000403354	yes
SAMD9	10.2887	13.7824	0.421773	3.59932	5e-05	0.000211183	yes
ACP1	11.163	14.9473	0.421167	1.61022	0.01665	0.0367676	yes
ABCF1	21.2338	28.4256	0.420826	3.64246	5e-05	0.000211183	yes
NAV1	6.70462	8.97196	0.420266	3.97636	5e-05	0.000211183	yes
EI24	30.5403	40.8542	0.419773	3.49308	5e-05	0.000211183	yes
KAT5	11.5976	15.5126	0.419609	2.07498	0.00345	0.00952083	yes
CAV1	149.907	200.313	0.41819	8.16775	5e-05	0.000211183	yes
TUBB3	232.527	310.643	0.417858	7.78997	5e-05	0.000211183	yes
POLH	7.25564	9.69203	0.417697	3.35465	5e-05	0.000211183	yes
PDCD5	44.4314	59.3426	0.417488	1.86857	0.0092	0.0221342	yes
RNF13	8.5501	11.4187	0.417386	2.08033	0.00355	0.00977025	yes
SRGAP2D	15.1755	20.2628	0.417096	2.46834	0.0006	0.00204703	yes
H1F0	40.3022	53.7941	0.41659	4.07912	5e-05	0.000211183	yes
CLOCK	4.65522	6.21222	0.41626	3.00028	0.0001	0.000403354	yes
AP3B1	30.0534	40.0901	0.415717	4.59374	5e-05	0.000211183	yes
EIF1	105.713	141.006	0.415605	4.78945	5e-05	0.000211183	yes
PKD1	33.3708	44.5074	0.41546	8.90609	5e-05	0.000211183	yes
CBLL1	3.63204	4.84316	0.415168	1.67645	0.01625	0.0360585	yes
IMPDH1	25.5791	34.108	0.415142	3.2349	5e-05	0.000211183	yes
JADE2	3.36465	4.48447	0.414482	1.98097	0.0041	0.0110706	yes
SP110	16.218	21.6074	0.413933	2.41621	0.0005	0.0017383	yes
NCOR2	16.3992	21.8446	0.413649	5.1145	5e-05	0.000211183	yes
RAD23A	27.2378	36.2757	0.413391	2.8462	5e-05	0.000211183	yes
AAK1	1.98432	2.64217	0.413079	2.7915	5e-05	0.000211183	yes
PPP2CA	22.7057	30.2279	0.412825	3.20798	5e-05	0.000211183	yes
TYK2	9.94723	13.2421	0.412771	2.76143	0.0002	0.000765494	yes
TMEM57	3.80778	5.06854	0.412619	1.62419	0.0208	0.0443048	yes
RFT1	3.04227	4.04696	0.41169	1.66092	0.02065	0.0440366	yes
HUWE1	39.7989	52.933	0.411439	9.2618	5e-05	0.000211183	yes
IVNS1ABP	7.58842	10.0864	0.410544	2.39631	0.00125	0.00392073	yes
NOL10	6.26482	8.32577	0.410312	1.92234	0.0054	0.0140136	yes
ALMS1	3.08067	4.09119	0.409274	2.68119	0.0001	0.000403354	yes
SEC61G	70.9305	94.1875	0.409131	1.85165	0.00995	0.0236831	yes
TMX4	5.91658	7.85648	0.40912	2.56364	0.0004	0.00142757	yes
SNRPB	16.7964	22.3012	0.408969	1.68128	0.01685	0.0371285	yes
PPIB	856.091	1136.62	0.408913	9.93838	5e-05	0.000211183	yes
EIF1AX	9.14578	12.1374	0.408278	2.65718	0.0005	0.0017383	yes
PSIP1	38.2187	50.7093	0.407969	3.43372	5e-05	0.000211183	yes
ABCF2	18.4962	24.5343	0.407575	2.72682	5e-05	0.000211183	yes
SOAT1	6.64872	8.81412	0.40674	2.81639	5e-05	0.000211183	yes
MDH2	50.5537	66.9255	0.40474	4.17634	5e-05	0.000211183	yes
ABHD16A	10.219	13.5233	0.404197	1.79227	0.0092	0.0221342	yes
STT3A	36.4345	48.1952	0.403583	4.98947	5e-05	0.000211183	yes
CIZ1	31.4386	41.5627	0.402754	3.86727	5e-05	0.000211183	yes
WDR5	6.65348	8.79371	0.402364	1.83896	0.00845	0.0205735	yes
USP15	4.75954	6.28918	0.402049	1.89921	0.00685	0.0171908	yes
CDC23	5.13407	6.78206	0.401622	1.62421	0.02005	0.0429777	yes
SV2A	3.72272	4.91728	0.401504	1.61597	0.0203	0.0434423	yes
ZNF680	13.1592	17.3818	0.401501	2.54716	0.00025	0.00093456	yes
PALB2	4.06662	5.37075	0.401295	1.66254	0.02075	0.0442396	yes
BABAM1	23.7193	31.2936	0.399808	2.28389	0.0013	0.00405667	yes
MYADM	12.6602	16.6999	0.399541	2.44867	0.00015	0.000584898	yes
AUP1	40.3722	53.2542	0.399532	3.19786	5e-05	0.000211183	yes
PLOD3	55.3902	73.056	0.399373	5.04562	5e-05	0.000211183	yes
HSD3B7	15.5445	20.4951	0.398873	2.30178	0.00105	0.00336029	yes
RNF6	5.35655	7.06192	0.398756	1.68765	0.01425	0.0323028	yes
NELFE	13.6687	18.0176	0.398529	1.78602	0.01115	0.0260842	yes
DCBLD2	11.3105	14.9083	0.398453	3.40843	5e-05	0.000211183	yes
KPNA3	6.11735	8.06292	0.398396	2.15644	0.0026	0.0074472	yes
PTPN11	129.317	170.426	0.398232	6.79126	5e-05	0.000211183	yes
SLC25A24	7.72597	10.179	0.39781	2.1238	0.00375	0.0102466	yes
FLNA	383.356	504.764	0.396925	17.3212	5e-05	0.000211183	yes
XPOT	69.4381	91.4213	0.396802	6.75078	5e-05	0.000211183	yes
SLTM	13.8013	18.1623	0.396148	3.03748	5e-05	0.000211183	yes
MANF	22.3762	29.4456	0.396086	1.72465	0.01615	0.0358889	yes
RNF115	24.5374	32.2796	0.39564	2.70338	0.0001	0.000403354	yes
FAM189B	7.36209	9.68484	0.395612	1.90748	0.0072	0.0179509	yes
NT5E	89.5577	117.797	0.395415	7.20081	5e-05	0.000211183	yes
SEMA5A	21.7667	28.6299	0.395399	6.26345	5e-05	0.000211183	yes
TIMM44	14.5453	19.1306	0.395332	2.13985	0.00275	0.00780348	yes
ERH	32.3901	42.5811	0.394661	1.83605	0.0104	0.0245179	yes
EP400	4.44211	5.8388	0.394427	3.00999	5e-05	0.000211183	yes
TSPAN4	43.8484	57.6277	0.394238	2.94401	5e-05	0.000211183	yes
SLC35B1	20.0205	26.3049	0.393856	2.1743	0.0025	0.00721503	yes
DGKA	63.4923	83.4133	0.393696	4.99474	5e-05	0.000211183	yes
HLTF	6.36359	8.35845	0.393394	2.1549	0.0027	0.00768306	yes
FOXJ2	4.15715	5.45874	0.392972	1.93845	0.0074	0.0183544	yes
OGFR	21.3366	27.988	0.39148	2.80764	5e-05	0.000211183	yes
WASF2	16.3165	21.3989	0.391201	3.81846	5e-05	0.000211183	yes
NDUFS6	116.251	152.447	0.391058	2.60923	0.00025	0.00093456	yes
GMPPA	12.2082	16.0078	0.390927	1.65636	0.0194	0.0418198	yes
MTSS1L	21.6169	28.3387	0.390611	4.16913	5e-05	0.000211183	yes
SCAF1	7.31061	9.58308	0.390498	2.26672	0.00175	0.00527888	yes
YBX3	64.7763	84.9059	0.390398	4.18838	5e-05	0.000211183	yes
CALCOCO2	36.7082	48.1149	0.39038	4.52098	5e-05	0.000211183	yes
C1QBP	23.1571	30.3485	0.390172	1.92262	0.0074	0.0183544	yes
SLC20A1	56.1454	73.5755	0.390057	5.48022	5e-05	0.000211183	yes
PTP4A2	9.08856	11.9091	0.389944	2.34994	0.00155	0.00473338	yes
TBCD	13.7772	18.0421	0.389084	3.08581	5e-05	0.000211183	yes
NEDD4	15.1011	19.7743	0.388973	3.92991	5e-05	0.000211183	yes
RPS15	746.228	976.769	0.388402	6.1078	5e-05	0.000211183	yes
DNER	17.7096	23.1637	0.387333	2.99022	5e-05	0.000211183	yes
NARS	47.807	62.5211	0.387122	4.59498	5e-05	0.000211183	yes
CSTB	224.722	293.864	0.387011	5.22754	5e-05	0.000211183	yes
SF3A1	12.2698	16.0406	0.386616	3.1256	5e-05	0.000211183	yes
PCNXL3	7.39028	9.66071	0.3865	2.7607	5e-05	0.000211183	yes
SNRNP40	12.6942	16.5897	0.386123	1.71997	0.01645	0.0363875	yes
EHD1	14.0141	18.3099	0.385746	2.67443	0.00015	0.000584898	yes
EMD	35.2176	46.006	0.385524	2.5625	0.00045	0.00158803	yes
ZNF92	10.6171	13.8689	0.385468	2.24574	0.0018	0.00541006	yes
MEX3C	4.24519	5.54205	0.384589	1.64741	0.0223	0.0469961	yes
TRAP1	10.6851	13.9487	0.384538	1.87431	0.008	0.0196085	yes
CANX	144.106	188.055	0.384018	9.48805	5e-05	0.000211183	yes
DAD1	98.5965	128.624	0.383557	2.80474	0.0001	0.000403354	yes
CPSF3	10.8994	14.2179	0.383463	1.97511	0.0055	0.0142569	yes
NDUFS5	198.362	258.661	0.382923	3.41141	5e-05	0.000211183	yes
ATP13A1	10.2772	13.3998	0.382752	2.47072	0.00075	0.00249909	yes
ZNF410	9.56743	12.4742	0.382747	1.88068	0.0059	0.0151138	yes
UBE2N	7.34275	9.57203	0.382505	1.65792	0.0195	0.0420255	yes
SUMF2	24.0312	31.3165	0.382012	2.62616	0.00015	0.000584898	yes
HADH	18.8064	24.5018	0.381659	2.28906	0.00115	0.00363828	yes
CEP120	3.60334	4.69361	0.381364	1.58459	0.0214	0.0453293	yes
PABPN1	13.8123	17.9874	0.381039	2.51183	0.00035	0.00126543	yes
RBM3	21.6234	28.1542	0.380755	3.83869	5e-05	0.000211183	yes
LUC7L2	14.8454	19.3275	0.380636	2.37304	0.00075	0.00249909	yes
EIF2B5	11.9265	15.5227	0.380206	2.27008	0.00165	0.00500531	yes
ECHDC1	17.4632	22.6974	0.378209	2.2998	0.0013	0.00405667	yes
HTRA2	13.8542	18.0057	0.378126	2.239	0.00185	0.00554939	yes
CALR	1305.71	1696.49	0.377716	13.0838	5e-05	0.000211183	yes
MBNL1	12.6263	16.3985	0.377132	3.36356	5e-05	0.000211183	yes
PGK1	139.501	181.17	0.377074	7.00502	5e-05	0.000211183	yes
SLC30A7	2.61339	3.39397	0.377051	1.75094	0.01485	0.0334143	yes
XPO5	3.59414	4.66739	0.376968	1.70801	0.0165	0.0364892	yes
CCAR1	15.862	20.5833	0.375902	3.31556	5e-05	0.000211183	yes
APMAP	15.5416	20.1596	0.375334	2.21032	0.0026	0.0074472	yes
PDIA6	103.681	134.453	0.374955	5.57133	5e-05	0.000211183	yes
ZNF486	6.29515	8.16307	0.374872	1.90828	0.0077	0.0189749	yes
ADRM1	28.3359	36.7298	0.374318	2.32326	0.0011	0.00349948	yes
PRKAG1	19.5287	25.3122	0.374236	2.11197	0.00295	0.00829376	yes
SETD8	16.8199	21.8002	0.374174	2.55298	0.0004	0.00142757	yes
GPS2	21.9321	28.4241	0.374068	1.7981	0.01165	0.0270875	yes
PTMA	214.952	278.489	0.373602	5.56263	5e-05	0.000211183	yes
CSRP1	22.6641	29.3499	0.372943	2.42564	0.00055	0.00189698	yes
BAZ1A	6.20213	8.02344	0.371459	2.30882	0.00125	0.00392073	yes
DDAH1	4.68555	6.059	0.370861	1.61417	0.02235	0.0470906	yes
OTUD7B	3.11209	4.02338	0.370523	1.70906	0.017	0.0373959	yes
PHKA2	4.69267	6.06541	0.370197	1.88529	0.0069	0.0172973	yes
DBNL	22.2121	28.7013	0.369772	2.53607	0.00025	0.00093456	yes
ATP5H	110.67	142.86	0.368346	2.60157	0.00015	0.000584898	yes
RBBP7	37.2921	48.0787	0.366526	3.12508	5e-05	0.000211183	yes
CYTH3	6.43376	8.28728	0.365236	2.0149	0.00405	0.010955	yes
FURIN	12.3169	15.8578	0.364547	2.6405	0.00035	0.00126543	yes
SAP18	19.3086	24.8572	0.364415	2.43244	0.0007	0.00235221	yes
TMTC1	8.873	11.4218	0.364292	3.2671	5e-05	0.000211183	yes
ATP6V0A2	2.92656	3.76583	0.363764	1.64264	0.022	0.0464388	yes
RNASEH1	10.924	14.0567	0.363748	1.60806	0.02365	0.0493518	yes
NLRX1	6.10804	7.8575	0.363362	1.7073	0.0133	0.0303753	yes
SLC25A39	24.6914	31.7602	0.363213	2.20141	0.0018	0.00541006	yes
HM13	94.14	121.085	0.363144	4.28609	5e-05	0.000211183	yes
SEPT11	45.0871	57.9889	0.363064	5.64403	5e-05	0.000211183	yes
KIF5B	47.0953	60.5433	0.362383	6.23988	5e-05	0.000211183	yes
MCL1	13.3938	17.2178	0.362335	2.69146	0.00015	0.000584898	yes
PTRF	169.066	217.335	0.362333	9.21163	5e-05	0.000211183	yes
SMARCD1	5.7508	7.39258	0.362316	1.61513	0.02225	0.0469015	yes
ALDOA	502.152	645.473	0.362234	8.9799	5e-05	0.000211183	yes
PIGS	7.53614	9.68706	0.362233	1.70858	0.0175	0.0383481	yes
AAAS	34.1628	43.9078	0.362052	2.79409	0.00015	0.000584898	yes
LOX	26.2056	33.6805	0.362039	4.20517	5e-05	0.000211183	yes
ALG11	20.4558	26.2881	0.361901	2.09435	0.00345	0.00952083	yes
SNAI2	23.8604	30.6555	0.361527	2.52799	0.00065	0.00220119	yes
PERP	10.6448	13.6719	0.361068	2.47808	0.00095	0.00308017	yes
PDCD11	6.26524	8.04547	0.360808	2.36036	0.00085	0.00279059	yes
IDH2	23.4022	30.0515	0.360796	2.14034	0.0023	0.00671201	yes
NCOA3	13.7875	17.6996	0.360348	3.87769	5e-05	0.000211183	yes
SCARNA10	212.788	273.028	0.359632	1.96954	0.0049	0.0129365	yes
COL5A1	273.002	350.287	0.359625	12.5119	5e-05	0.000211183	yes
MRPS5	14.5234	18.6343	0.359584	1.73206	0.0145	0.0327801	yes
ZDHHC5	13.2524	16.9961	0.358949	2.85082	0.00015	0.000584898	yes
HARS	18.2709	23.4224	0.358344	2.26636	0.00115	0.00363828	yes
GOLIM4	55.6254	71.2868	0.357892	5.4012	5e-05	0.000211183	yes
MORF4L2	28.0984	36.0075	0.357809	2.51708	0.0001	0.000403354	yes
FKBP14	3.96339	5.07632	0.357048	1.60637	0.02255	0.0474354	yes
GNL3	18.9885	24.3156	0.35676	2.17884	0.0021	0.00620763	yes
DBI	145.266	185.997	0.356583	2.85793	0.0001	0.000403354	yes
CENPB	15.8556	20.2984	0.356374	2.39501	0.0011	0.00349948	yes
ROCK1	13.5386	17.3289	0.356107	3.48217	5e-05	0.000211183	yes
TMED2	46.4832	59.485	0.355816	3.52797	5e-05	0.000211183	yes
SRPK1	6.4706	8.27977	0.355691	1.90827	0.00685	0.0171908	yes
CPS1	12.1117	15.4931	0.355225	2.98556	5e-05	0.000211183	yes
G3BP1	56.7767	72.5874	0.354421	4.4254	5e-05	0.000211183	yes
TRAM2	8.76654	11.2033	0.353841	2.85682	0.0002	0.000765494	yes
SLC9A1	8.52639	10.8794	0.351595	2.24916	0.00155	0.00473338	yes
UNC5B	6.91494	8.8226	0.351487	2.46891	0.00065	0.00220119	yes
EPN1	28.8957	36.8628	0.351312	2.93215	5e-05	0.000211183	yes
UQCRC1	44.5574	56.8421	0.351295	2.90715	5e-05	0.000211183	yes
ZNF431	7.60259	9.69789	0.35118	1.94295	0.00565	0.0145796	yes
TOR1AIP2	6.16912	7.86254	0.349931	2.46138	0.0003	0.00110165	yes
FAM177A1	10.9401	13.9413	0.349739	1.9702	0.00485	0.0128156	yes
SQLE	7.03463	8.96155	0.349274	1.61295	0.02385	0.0496898	yes
PREP	13.9241	17.7309	0.348683	2.25879	0.0014	0.00433763	yes
RHBDF1	15.6469	19.9201	0.348344	2.39031	0.00105	0.00336029	yes
PKD1P1	26.8882	34.225	0.348077	4.49684	5e-05	0.000211183	yes
U2AF2	10.4793	13.3369	0.347885	1.98699	0.0051	0.0134025	yes
CLTA	46.3226	58.9422	0.347585	2.36127	0.0005	0.0017383	yes
FBN1	405.883	516.326	0.34722	24.6422	5e-05	0.000211183	yes
DPYSL2	51.2686	65.2053	0.346914	5.20537	5e-05	0.000211183	yes
PTGES3	24.8995	31.6643	0.346742	2.39811	0.00115	0.00363828	yes
POLR3B	6.08858	7.74172	0.346549	1.77772	0.0129	0.0296321	yes
SREBF1	7.63432	9.70599	0.346377	2.15937	0.00175	0.00527888	yes
CHUK	9.75623	12.3982	0.345731	2.06429	0.00355	0.00977025	yes
NOC2L	14.993	19.0516	0.34562	2.23734	0.00205	0.00608542	yes
FAM129A	8.06974	10.2506	0.345113	2.64667	0.0001	0.000403354	yes
HNRNPF	24.4186	31.0096	0.344731	2.74808	0.0001	0.000403354	yes
PPDPF	38.3078	48.6241	0.34403	1.68595	0.0172	0.0377904	yes
MYO9A	4.88948	6.20372	0.343453	2.29404	0.00125	0.00392073	yes
SMPD1	35.2462	44.6927	0.342573	3.15043	5e-05	0.000211183	yes
AIFM1	19.5003	24.7211	0.342246	2.21028	0.00175	0.00527888	yes
RANBP9	24.5145	31.0749	0.342117	3.0224	5e-05	0.000211183	yes
PTCD3	4.08008	5.17165	0.342028	1.8325	0.0095	0.0227482	yes
RAB11FIP3	6.44617	8.17074	0.342024	1.72926	0.0129	0.0296321	yes
REPIN1	12.0243	15.2356	0.341487	2.00634	0.00475	0.0125841	yes
DPY19L4	5.06818	6.42137	0.341414	1.98484	0.00645	0.0163169	yes
SLC3A2	49.9731	63.3105	0.341292	3.27305	5e-05	0.000211183	yes
ZC3H18	8.48892	10.7541	0.341231	1.93755	0.0064	0.0162084	yes
LETM1	4.86846	6.16441	0.340498	1.80948	0.0113	0.0263878	yes
DDX39B	46.5856	58.9842	0.340445	3.24261	5e-05	0.000211183	yes
HERC3	6.26124	7.9266	0.340256	1.92363	0.0067	0.0168746	yes
PTP4A1	6.04229	7.64809	0.340005	1.93965	0.00555	0.0143581	yes
HSD17B12	13.502	17.089	0.339901	2.0034	0.0043	0.0115492	yes
BACE1	9.14888	11.5783	0.33976	2.45988	0.00045	0.00158803	yes
CAPZA1	46.8674	59.3015	0.339482	3.87312	5e-05	0.000211183	yes
INTS1	9.56851	12.1054	0.339285	2.84854	5e-05	0.000211183	yes
USP14	9.05517	11.4434	0.337704	2.08565	0.00315	0.0087831	yes
CFDP1	27.7055	35.0123	0.337688	1.93516	0.00675	0.0169865	yes
MAP2K1	21.5339	27.2096	0.337503	2.49729	0.0003	0.00110165	yes
MTOR	9.34947	11.8132	0.337441	3.09206	5e-05	0.000211183	yes
SH3BP4	10.9121	13.7873	0.337407	2.58466	0.0002	0.000765494	yes
RIC8A	16.5012	20.8469	0.337264	2.66115	0.0001	0.000403354	yes
LRRFIP2	24.2791	30.668	0.337019	2.8111	0.00015	0.000584898	yes
CLIC4	59.0966	74.6345	0.336767	5.5554	5e-05	0.000211183	yes
PUF60	14.0119	17.691	0.336363	1.66495	0.0145	0.0327801	yes
CIAO1	5.86229	7.39776	0.335625	1.665	0.0191	0.0412802	yes
WIZ	6.52371	8.23025	0.335245	1.77168	0.0131	0.030016	yes
CCT3	44.3392	55.9193	0.334765	3.14779	5e-05	0.000211183	yes
COL6A3	1474.94	1858.97	0.33385	18.461	5e-05	0.000211183	yes
RNF114	11.4279	14.3993	0.333443	1.77991	0.0129	0.0296321	yes
GTF3C2	7.6702	9.6643	0.3334	1.83019	0.0087	0.0211259	yes
LATS1	6.85734	8.63953	0.333303	1.61722	0.02045	0.0436713	yes
MDN1	2.77099	3.49104	0.333256	2.42911	0.0005	0.0017383	yes
GART	11.4832	14.4618	0.332726	2.02909	0.0042	0.0113072	yes
CHD9	6.61062	8.32101	0.331973	2.95212	0.00015	0.000584898	yes
LGMN	11.5602	14.5444	0.331301	1.58047	0.0233	0.0487104	yes
COX7B	123.404	155.226	0.330979	1.93879	0.0071	0.0177258	yes
PITPNA	6.76407	8.50818	0.330959	1.65648	0.0199	0.0427163	yes
PDLIM7	17.8405	22.4314	0.330363	1.57945	0.02105	0.0447539	yes
POLR2E	14.9142	18.7493	0.33015	2.15071	0.0024	0.0069616	yes
AZIN1	14.5289	18.2648	0.330134	2.61997	0.00045	0.00158803	yes
PHLDB1	16.0159	20.1299	0.329836	3.05392	5e-05	0.000211183	yes
NDUFA9	17.2923	21.716	0.328634	1.69367	0.0193	0.0416337	yes
NELFB	10.8062	13.567	0.32824	1.74186	0.0144	0.0326105	yes
PRDX6	34.749	43.6225	0.328099	2.44171	0.001	0.00322171	yes
AAGAB	10.4692	13.1406	0.327874	1.89261	0.00785	0.0192926	yes
SUPT16H	18.1331	22.7551	0.327565	3.08927	5e-05	0.000211183	yes
RABL6	16.7904	21.0608	0.326924	2.25575	0.00145	0.0044653	yes
HTATSF1	9.56183	11.993	0.326833	1.66495	0.01835	0.0399046	yes
CDC5L	7.00407	8.78393	0.326672	2.22323	0.00195	0.00582641	yes
MSN	92.9435	116.552	0.326547	6.41014	5e-05	0.000211183	yes
FAT4	6.18854	7.7581	0.326106	3.29887	5e-05	0.000211183	yes
BOP1	10.811	13.5457	0.325342	1.65074	0.0179	0.0390561	yes
IPO13	6.01274	7.53284	0.325172	1.63505	0.0219	0.0462491	yes
ALG1	15.3713	19.2566	0.325116	2.53523	0.0003	0.00110165	yes
NPM1	426.673	534.429	0.324869	7.19656	5e-05	0.000211183	yes
RAI14	19.0395	23.8463	0.324773	3.13856	5e-05	0.000211183	yes
RAP1GDS1	8.5328	10.6858	0.324599	1.82518	0.00795	0.0195121	yes
CCNK	10.984	13.7554	0.324594	1.72651	0.0156	0.0347851	yes
HSPA13	9.7385	12.1949	0.324506	2.05308	0.00405	0.010955	yes
IGFBP4	72.6349	90.88	0.323301	4.08133	5e-05	0.000211183	yes
FRAS1	2.64676	3.31001	0.322607	1.87123	0.0082	0.0200449	yes
ABHD17A	17.8777	22.3523	0.322262	1.63192	0.0197	0.0423766	yes
GUK1	47.5389	59.4319	0.322129	1.95278	0.0053	0.0138169	yes
PCNT	8.80255	11.0044	0.322083	3.20863	5e-05	0.000211183	yes
MRPL37	21.0388	26.2995	0.321984	1.75137	0.0142	0.0322055	yes
PPT1	18.0586	22.5716	0.321824	2.13613	0.0023	0.00671201	yes
MAST2	11.8473	14.806	0.321624	2.70488	5e-05	0.000211183	yes
EIF6	30.7078	38.3746	0.321545	1.6663	0.01335	0.0304515	yes
PIGG	8.67704	10.8406	0.321169	1.71829	0.011	0.0257795	yes
PSMD8	58.5113	73.0843	0.320846	2.96552	5e-05	0.000211183	yes
CCT2	32.9901	41.1879	0.320188	2.49966	0.0003	0.00110165	yes
FARSA	15.05	18.7873	0.319998	1.66502	0.01875	0.0406391	yes
AKR1A1	24.6623	30.782	0.31978	1.75822	0.01135	0.0264911	yes
MSRB3	12.0834	15.076	0.319234	2.329	0.00085	0.00279059	yes
RPS26	235.095	293.133	0.318315	3.51264	5e-05	0.000211183	yes
ARIH2	7.71856	9.62236	0.318058	1.79436	0.0112	0.0261878	yes
HACD3	8.34783	10.4057	0.317905	1.6619	0.01935	0.0417219	yes
ASCC2	14.575	18.1586	0.317154	2.02142	0.0039	0.0105995	yes
OSBP	9.85087	12.2704	0.316862	2.26316	0.0021	0.00620763	yes
VPS4B	8.47677	10.5581	0.316763	1.7206	0.01715	0.0376896	yes
PTDSS1	15.2879	19.0391	0.316576	1.95619	0.00455	0.0121422	yes
CALM2	113.133	140.886	0.316509	3.61046	5e-05	0.000211183	yes
EDEM3	5.85152	7.28504	0.316126	2.0159	0.0049	0.0129365	yes
SART1	12.6109	15.6934	0.315483	2.1312	0.0034	0.00941412	yes
COPZ2	89.1677	110.908	0.31477	2.58402	0.0004	0.00142757	yes
POLDIP2	25.2962	31.4499	0.314134	2.57649	0.00015	0.000584898	yes
XRCC6	87.2739	108.494	0.313988	4.26235	5e-05	0.000211183	yes
RPL28	130.093	161.706	0.313824	2.69472	0.0001	0.000403354	yes
SLC35F5	12.9736	16.1186	0.313146	2.37143	0.00055	0.00189698	yes
FAF1	14.3843	17.856	0.311915	1.89612	0.0074	0.0183544	yes
CDK16	33.5058	41.5435	0.310212	3.13368	5e-05	0.000211183	yes
PGAM1	112.354	139.3	0.310147	4.20027	5e-05	0.000211183	yes
H2AFJ	9.61958	11.9258	0.310039	1.77475	0.0111	0.0259939	yes
NEK1	7.2059	8.93178	0.309769	1.97493	0.0038	0.0103554	yes
EIF4A1	138.972	172.171	0.309056	4.66197	5e-05	0.000211183	yes
KMT2D	6.29377	7.7967	0.308939	3.52229	5e-05	0.000211183	yes
BMS1	5.79416	7.17669	0.30872	2.14048	0.00295	0.00829376	yes
HNRNPH3	19.4634	24.1051	0.308573	2.08912	0.0037	0.0101312	yes
ASH2L	16.2415	20.1129	0.308435	2.11358	0.0029	0.00817582	yes
SBNO1	5.1147	6.33299	0.308239	2.35815	0.0008	0.00264832	yes
SNF8	25.6343	31.7394	0.308199	1.64048	0.0215	0.04552	yes
ALS2	7.15844	8.86292	0.308137	2.14016	0.00235	0.00683392	yes
HAX1	106.309	131.605	0.307942	3.18427	5e-05	0.000211183	yes
RPS23	97.0113	119.971	0.306455	5.56324	5e-05	0.000211183	yes
CALU	145.003	179.239	0.305806	7.88309	5e-05	0.000211183	yes
TFG	34.5803	42.74	0.305638	2.31669	0.00105	0.00336029	yes
MTMR2	11.0964	13.7127	0.305428	2.20007	0.0015	0.00460222	yes
RRAS2	17.3176	21.3994	0.305327	1.89355	0.00635	0.0160996	yes
PTPN12	19.4696	24.0445	0.304483	2.38744	0.00045	0.00158803	yes
EFTUD1	7.95424	9.82251	0.304367	1.64861	0.01775	0.0387658	yes
HECTD3	8.08667	9.98572	0.304321	1.67001	0.01755	0.03843	yes
TRIM28	33.1858	40.9691	0.303973	2.96165	0.0001	0.000403354	yes
EIF3I	79.3748	97.9865	0.303903	3.15776	5e-05	0.000211183	yes
TWF1	15.2954	18.8761	0.303461	2.05498	0.00395	0.010729	yes
STARD13	7.33543	9.05236	0.303413	1.87333	0.00685	0.0171908	yes
PSMD11	12.983	16.0215	0.30339	2.15903	0.0021	0.00620763	yes
ATG3	30.173	37.2323	0.303297	2.0092	0.0045	0.0120158	yes
HERC2	9.81913	12.1145	0.303063	3.83071	5e-05	0.000211183	yes
PSME3	13.6546	16.8357	0.302134	2.05103	0.003	0.00840846	yes
SMARCA4	31.2708	38.5539	0.302059	3.88788	5e-05	0.000211183	yes
THRAP3	21.9375	27.0429	0.301851	3.02651	5e-05	0.000211183	yes
BRI3	48.0777	59.251	0.30147	1.64325	0.0168	0.0370362	yes
SRRT	15.7904	19.4541	0.301022	2.04466	0.0029	0.00817582	yes
PPP2CB	37.5726	46.2837	0.30082	2.54011	0.0005	0.0017383	yes
ZNF675	15.3741	18.9354	0.300587	1.74215	0.01395	0.0316856	yes
VEPH1	7.83521	9.64997	0.300551	1.47521	0.0226	0.0475297	yes
YWHAE	138.329	170.263	0.299668	4.46829	5e-05	0.000211183	yes
CLPTM1L	27.4271	33.7574	0.299599	2.25547	0.00205	0.00608542	yes
RBM33	3.20018	3.93868	0.299561	1.77604	0.0127	0.0292094	yes
GPX1	232.287	285.87	0.29945	3.83624	5e-05	0.000211183	yes
UBC	554.153	681.831	0.299128	11.2615	5e-05	0.000211183	yes
SNORD17	820.754	1009.84	0.299105	1.92298	0.00655	0.0165424	yes
ARHGAP23	6.96307	8.56688	0.299047	1.95995	0.00625	0.0158857	yes
AFF1	3.83822	4.72097	0.298646	1.80426	0.0113	0.0263878	yes
POLR2L	86.71	106.643	0.298517	2.34963	0.0009	0.00293576	yes
ETV5	17.8922	21.9913	0.297603	2.58102	0.0004	0.00142757	yes
SBF1	12.8455	15.7787	0.29671	3.0268	5e-05	0.000211183	yes
ANKRD36C	4.61455	5.66662	0.296298	1.85303	0.0089	0.02156	yes
LSM14A	10.2286	12.56	0.296224	1.82421	0.00945	0.0226344	yes
GTF2A1	5.02651	6.16782	0.295202	1.67685	0.01445	0.0326994	yes
DNAJC3	6.98234	8.56582	0.294881	1.87391	0.00905	0.0218539	yes
KARS	71.7237	87.9879	0.294856	3.42115	5e-05	0.000211183	yes
ZFP36	31.5579	38.7114	0.294755	2.1227	0.00245	0.00708639	yes
UACA	8.9123	10.9306	0.294504	2.31747	0.00115	0.00363828	yes
CCM2	34.3008	42.0592	0.29418	2.25545	0.00115	0.00363828	yes
PSMA1	38.5669	47.2726	0.29364	1.90775	0.0057	0.0146879	yes
ARL1	15.052	18.4465	0.293389	2.03206	0.00405	0.010955	yes
IPO7	24.5153	30.0385	0.293128	3.57061	5e-05	0.000211183	yes
TXNDC5	66.9079	81.9678	0.29288	4.14015	5e-05	0.000211183	yes
IMPAD1	7.50972	9.19718	0.292433	2.18767	0.00235	0.00683392	yes
COL1A1	7497.36	9182.01	0.292429	62.4874	5e-05	0.000211183	yes
ACTR3	36.1203	44.2333	0.292321	4.08835	5e-05	0.000211183	yes
ELP3	9.53032	11.6706	0.292285	1.57867	0.02155	0.0456048	yes
PXDN	88.0117	107.743	0.291832	7.36901	5e-05	0.000211183	yes
DSTN	71.7965	87.892	0.291818	2.98457	5e-05	0.000211183	yes
GLE1	18.3234	22.4288	0.291663	1.95292	0.0054	0.0140136	yes
NBPF15	32.812	40.1562	0.2914	3.39154	5e-05	0.000211183	yes
ANXA4	67.262	82.2923	0.290966	3.43711	5e-05	0.000211183	yes
HNRNPH1	69.0867	84.5011	0.290563	3.53789	5e-05	0.000211183	yes
MTR	8.78626	10.7455	0.290409	2.81404	5e-05	0.000211183	yes
ITGB1BP1	21.5494	26.3457	0.289915	1.81199	0.00835	0.0203517	yes
SLC1A5	53.3441	65.2143	0.289859	2.99597	5e-05	0.000211183	yes
CFL1	148.122	181.037	0.289505	3.75851	5e-05	0.000211183	yes
CCDC88A	6.13089	7.49272	0.289394	2.27483	0.0008	0.00264832	yes
SRCAP	12.6913	15.5044	0.288836	3.32424	5e-05	0.000211183	yes
RPL18A	414.676	506.575	0.288791	4.0072	5e-05	0.000211183	yes
TUBA1A	628.767	767.985	0.288552	8.07181	5e-05	0.000211183	yes
POLR2A	41.3355	50.4789	0.2883	4.91903	5e-05	0.000211183	yes
C2CD3	5.4575	6.66469	0.288297	1.8069	0.0096	0.0229396	yes
ERLIN1	20.0869	24.5106	0.287151	2.27386	0.0013	0.00405667	yes
RPL35	991.233	1209.17	0.286718	4.50566	5e-05	0.000211183	yes
CLASP1	8.7411	10.6573	0.285954	2.41564	0.00035	0.00126543	yes
SUGP2	11.6497	14.2011	0.285705	1.86931	0.0083	0.0202677	yes
NEU1	17.7699	21.6536	0.285169	1.70838	0.0155	0.0346043	yes
HNRNPUL2-BSCL2	32.7162	39.8635	0.285063	3.21094	5e-05	0.000211183	yes
MAP1B	50.0218	60.943	0.284903	6.36167	5e-05	0.000211183	yes
MYOF	102.058	124.314	0.28459	6.73584	5e-05	0.000211183	yes
TIPARP	10.5116	12.8024	0.284432	1.75627	0.0131	0.030016	yes
UFD1L	21.0116	25.5873	0.284243	1.67737	0.0158	0.0351881	yes
DAP3	29.746	36.2175	0.283992	2.16763	0.00205	0.00608542	yes
DPAGT1	19.1407	23.2968	0.283492	1.7891	0.0115	0.0267933	yes
ASAP2	9.48613	11.5438	0.283222	2.08982	0.00305	0.00853291	yes
HSPA9	115.656	140.732	0.283108	5.29287	5e-05	0.000211183	yes
[truncated: 2,391 more rows]
